# Supplementary material for: Targeting molecular quantum memory with embedded error correction
Source: Chem Sci. 2021 Jun 2;12(26):9104–13. doi: 10.1039/d1sc01506k (PMC8261727; doi:10.1039/d1sc01506k)
Supplement: SC-012-D1SC01506K-s002 [file SC-012-D1SC01506K-s002.cif]

# Electronic Supplementary Material (ESI) for Chemical Science.
# This journal is © The Royal Society of Chemistry 2021

####################################################################### 
# 
# This file contains crystal structure data downloaded from the 
# Cambridge Structural Database (CSD) hosted by the Cambridge 
# Crystallographic Data Centre (CCDC).
# 
# Full information about CCDC data access policies and citation 
# guidelines are available at http://www.ccdc.cam.ac.uk/access/V1 
# 
# Audit and citation data items may have been added by the CCDC. 
# Please retain this information to preserve the provenance of 
# this file and to allow appropriate attribution of the data. 
# 
#######################################################################

data_rrepw279
_database_code_depnum_ccdc_archive 'CCDC 2057528'
loop_
_audit_author_name
_audit_author_address
'Inigo Vitorica Yrezabal'
;University of Manchester
United Kingdom
;
_audit_update_record             
;
2021-01-20 deposited with the CCDC.	2021-05-31 downloaded from the CCDC.
;


# start Validation Reply Form
_vrf_THETM01_rrepw279            
;
PROBLEM: The value of sine(theta_max)/wavelength is less than 0.550
RESPONSE: Crystals only diffracted to 1.1 A of resolution, so the data 
was trimmed accordingly
;
_vrf_PLAT201_rrepw279            
;
PROBLEM: Isotropic non-H Atoms in Main Residue(s) .......         24 Report
RESPONSE: 
Disordered atoms were refined isotropically to maximize the data/parameter 
ratio
;
_vrf_PLAT341_rrepw279            
;
PROBLEM: Low Bond Precision on  C-C Bonds ...............     0.0178 Ang.  
RESPONSE: 
Large amount of disorder were found in the pivalate ligands, causing a low
precision of the C-C bonds.
;
_vrf_PLAT430_rrepw279            
;
PROBLEM: Short Inter D...A Contact  O4       ..O2A      .       2.83 Ang.  
RESPONSE: Disordered ligands were modelled were possible. 
;
# end Validation Reply Form 


_audit_creation_date             2021-01-12
_audit_creation_method           
;
Olex2 1.3
(compiled 2020.11.12 svn.r5f609507 for OlexSys, GUI svn.r6226)
;
_shelx_SHELXL_version_number     2018/3
_chemical_name_common            ?
_chemical_name_systematic        
'[Cr7NiF8(O2CBu)16](ImCH2NH2(CH2)2C6H5)[Cu(O2C5HF6)2OCCH3]'
_chemical_formula_moiety         
'C80 H144 Cr8 F8 O32, C22 H18 Cu F12 N3 O4, 0.189(H2 O)'
_chemical_formula_sum            'C102 H162.41 Cr8 Cu F20 N3 O36.20'
_chemical_formula_weight         2869.55
_chemical_melting_point          ?
loop_
_atom_type_symbol
_atom_type_description
_atom_type_scat_dispersion_real
_atom_type_scat_dispersion_imag
_atom_type_scat_source
C C 0.0181 0.0091 'International Tables Vol C Tables 4.2.6.8 and 6.1.1.4'
H H 0.0000 0.0000 'International Tables Vol C Tables 4.2.6.8 and 6.1.1.4'
Cr Cr -0.1635 2.4439 'International Tables Vol C Tables 4.2.6.8 and 6.1.1.4'
Cu Cu -1.9646 0.5888 'International Tables Vol C Tables 4.2.6.8 and 6.1.1.4'
F F 0.0727 0.0534 'International Tables Vol C Tables 4.2.6.8 and 6.1.1.4'
N N 0.0311 0.0180 'International Tables Vol C Tables 4.2.6.8 and 6.1.1.4'
O O 0.0492 0.0322 'International Tables Vol C Tables 4.2.6.8 and 6.1.1.4'

_shelx_space_group_comment       
;
The symmetry employed for this shelxl refinement is uniquely defined
by the following loop, which should always be used as a source of
symmetry information in preference to the above space-group names.
They are only intended as comments.
;
_space_group_crystal_system      orthorhombic
_space_group_IT_number           61
_space_group_name_H-M_alt        'P b c a'
_space_group_name_Hall           '-P 2ac 2ab'
loop_
_space_group_symop_operation_xyz
'x, y, z'
'-x+1/2, -y, z+1/2'
'x+1/2, -y+1/2, -z'
'-x, y+1/2, -z+1/2'
'-x, -y, -z'
'x-1/2, y, -z-1/2'
'-x-1/2, y-1/2, z'
'x, -y-1/2, z-1/2'

_cell_length_a                   28.1451(14)
_cell_length_b                   28.4820(15)
_cell_length_c                   36.1611(9)
_cell_angle_alpha                90
_cell_angle_beta                 90
_cell_angle_gamma                90
_cell_volume                     28988(2)
_cell_formula_units_Z            8
_cell_measurement_reflns_used    9911
_cell_measurement_temperature    104(7)
_cell_measurement_theta_max      66.9390
_cell_measurement_theta_min      2.4020
_shelx_estimated_absorpt_T_max   ?
_shelx_estimated_absorpt_T_min   ?
_exptl_absorpt_coefficient_mu    5.703
_exptl_absorpt_correction_T_max  1.00000
_exptl_absorpt_correction_T_min  0.65072
_exptl_absorpt_correction_type   multi-scan
_exptl_absorpt_process_details   
;
CrysAlisPro 1.171.39.27b (Rigaku Oxford Diffraction, 2015)
Empirical absorption correction using spherical harmonics,
 implemented in SCALE3 ABSPACK scaling algorithm.
;
_exptl_absorpt_special_details   ?
_exptl_crystal_colour            'metallic dark green'
_exptl_crystal_colour_lustre     metallic
_exptl_crystal_colour_modifier   dark
_exptl_crystal_colour_primary    green
_exptl_crystal_density_diffrn    1.315
_exptl_crystal_density_meas      ?
_exptl_crystal_density_method    ?
_exptl_crystal_description       block
_exptl_crystal_F_000             11888
_exptl_crystal_preparation       '40 degrees C'
_exptl_crystal_recrystallization_method 'Warm acetone / slow evaporation'
_exptl_crystal_size_max          0.3
_exptl_crystal_size_mid          0.3
_exptl_crystal_size_min          0.1
_exptl_transmission_factor_max   ?
_exptl_transmission_factor_min   ?
_diffrn_reflns_av_R_equivalents  0.1023
_diffrn_reflns_av_unetI/netI     0.0780
_diffrn_reflns_Laue_measured_fraction_full 0.965
_diffrn_reflns_Laue_measured_fraction_max 0.965
_diffrn_reflns_limit_h_max       25
_diffrn_reflns_limit_h_min       -23
_diffrn_reflns_limit_k_max       26
_diffrn_reflns_limit_k_min       -24
_diffrn_reflns_limit_l_max       22
_diffrn_reflns_limit_l_min       -33
_diffrn_reflns_number            38107
_diffrn_reflns_point_group_measured_fraction_full 0.965
_diffrn_reflns_point_group_measured_fraction_max 0.965
_diffrn_reflns_theta_full        45.013
_diffrn_reflns_theta_max         45.013
_diffrn_reflns_theta_min         2.444
_diffrn_ambient_temperature      100
_diffrn_detector_area_resol_mean ?
_diffrn_measured_fraction_theta_full 0.965
_diffrn_measured_fraction_theta_max 0.965
_diffrn_measurement_details      
;
List of Runs (angles in degrees, time in seconds):

  # Type    Start    End  Width  t~exp~   \w     \q     \k     \f   Frames
#--------------------------------------------------------------------------
  1  \w     20.00  46.00   1.00   10.00    --    5.00  72.00-123.00   26
  2  \w    -69.00 -20.00   1.00   10.00    --  -45.90 -71.00 -17.00   49
  3  \w   -135.00 -49.00   1.00   13.00    -- -107.20  71.00 112.00   86
  4  \w   -142.00 -19.00   1.00   13.00    -- -107.20  72.00-123.00  123
  5  \w    -73.00  27.00   1.00    8.00    --  -45.90  57.00-180.00  100
;
_diffrn_measurement_device       'four-circle diffractometer'
_diffrn_measurement_device_type  'XtaLAB AFC11 (RINC): Kappa single'
_diffrn_measurement_method       '\w scans'
_diffrn_radiation_type           CuK\a
_diffrn_radiation_wavelength     1.54184
_diffrn_source                   ?
_reflns_Friedel_coverage         0.000
_reflns_Friedel_fraction_full    .
_reflns_Friedel_fraction_max     .
_reflns_number_gt                7863
_reflns_number_total             11313
_reflns_special_details          
;
 Reflections were merged by SHELXL according to the crystal
 class for the calculation of statistics and refinement.
 
 Structure factors included contributions from the .fab file.
 
 _reflns_Friedel_fraction is defined as the number of unique
 Friedel pairs measured divided by the number that would be
 possible theoretically, ignoring centric projections and
 systematic absences.
;
_reflns_threshold_expression     'I > 2\s(I)'
_computing_cell_refinement       'CrysAlisPro 1.171.39.27b (Rigaku OD, 2015)'
_computing_data_collection       'CrysAlisPro 1.171.39.27b (Rigaku OD, 2015)'
_computing_data_reduction        'CrysAlisPro 1.171.39.27b (Rigaku OD, 2015)'
_computing_molecular_graphics    'Olex2 1.3 (Dolomanov et al., 2009)'
_computing_publication_material  'Olex2 1.3 (Dolomanov et al., 2009)'
_computing_structure_refinement  'SHELXL 2018/3 (Sheldrick, 2015)'
_computing_structure_solution    'SHELXT 2018/2 (Sheldrick, 2018)'
_refine_diff_density_max         1.266
_refine_diff_density_min         -1.009
_refine_diff_density_rms         0.104
_refine_ls_extinction_coef       .
_refine_ls_extinction_method     none
_refine_ls_goodness_of_fit_ref   1.116
_refine_ls_hydrogen_treatment    constr
_refine_ls_matrix_type           full
_refine_ls_number_parameters     1411
_refine_ls_number_reflns         11313
_refine_ls_number_restraints     719
_refine_ls_R_factor_all          0.1015
_refine_ls_R_factor_gt           0.0779
_refine_ls_restrained_S_all      1.123
_refine_ls_shift/su_max          0.001
_refine_ls_shift/su_mean         0.000
_refine_ls_structure_factor_coef Fsqd
_refine_ls_weighting_details     
'w=1/[\s^2^(Fo^2^)+(0.1648P)^2^] where P=(Fo^2^+2Fc^2^)/3'
_refine_ls_weighting_scheme      calc
_refine_ls_wR_factor_gt          0.2275
_refine_ls_wR_factor_ref         0.2469
_refine_special_details          SQUEEZE
_olex2_refinement_description    
;
1. Fixed Uiso
 At 1.2 times of:
  All C(H) groups, All C(H,H) groups, All N(H) groups, All N(H,H) groups
 At 1.5 times of:
  All C(H,H,H) groups, All O(H,H) groups
2. Restrained distances
 O4-O1
 -3 with sigma of 0.02
 O38-O4
 -3 with sigma of 0.02
 F4-C5 = F6-C5 = F5-C5
 1.35 with sigma of 0.02
 F1-C2 = F2-C2 = F3-C2
 1.35 with sigma of 0.02
 C1A-C106 = C105-C104
 1.5 with sigma of 0.02
 N3-C97 = N3A-C97A
 1.45 with sigma of 0.02
 N3A-C106 = N3-C105
 1.45 with sigma of 0.02
 C104-C102
 1.45 with sigma of 0.02
 C97-C15 = C97A-C15
 1.5 with sigma of 0.02
 C1A-C109
 2.4 with sigma of 0.02
 C1A-C108
 1.45 with sigma of 0.02
 F4A-C5A = F6A-C5A = F5A-C5A = F3A-C2A = F1A-C2A = F2A-C2A = F2-C2 = F1-C2 =
 F3-C2 = F6-C5 = F5-C5 = F4-C5
 1.35 with sigma of 0.02
 F6-F5
 2.35 with sigma of 0.02
 F3A-F2A
 2.35 with sigma of 0.02
 F6A-F5A
 2.35 with sigma of 0.02
 F6-F4
 2.35 with sigma of 0.02
 C18-C21 \\sim C18A-C21A
 with sigma of 0.02
 Cu1-O1 \\sim Cu1-O38
 with sigma of 0.02
 Cu1-C1 \\sim Cu1-C115
 with sigma of 0.04
 O1-C1 \\sim O38-C115
 with sigma of 0.02
 Cu1A-N1 \\sim Cu1-N1
 with sigma of 0.02
 O1-C2 \\sim O38-C2A
 with sigma of 0.04
 O1-C3 \\sim O38-C3A
 with sigma of 0.04
 Cu1-C4 \\sim Cu1-C4A
 with sigma of 0.04
 O38-C115 \\sim O1-C1 \\sim O2-C4 \\sim O2A-C4A
 with sigma of 0.002
 Cu1-O2 \\sim Cu1-O2A
 with sigma of 0.02
 C20-C21 \\sim C20A-C21A
 with sigma of 0.04
 F2-C1 \\sim F2A-C115
 with sigma of 0.04
 O2-C5 \\sim O2A-C5A
 with sigma of 0.04
 F3-C1 \\sim F3A-C115
 with sigma of 0.04
 C17-C21 \\sim C17-C21A
 with sigma of 0.04
 O2-C3 \\sim O2A-C3A
 with sigma of 0.04
 C4-C1 \\sim C4A-C115
 with sigma of 0.04
 C19-C21 \\sim C19A-C21A
 with sigma of 0.04
 O2-C4 \\sim O2A-C4A
 with sigma of 0.02
 C2-C1 \\sim C2A-C115
 with sigma of 0.02
 C1-C3 \\sim C115-C3A
 with sigma of 0.02
 F1-C1 \\sim F1A-C115
 with sigma of 0.04
 C104-C105 \\sim C1A-C106
 with sigma of 0.02
 C18-C19 \\sim C18A-C19A
 with sigma of 0.02
 C17-C20 \\sim C17-C20A
 with sigma of 0.04
 C19-C20 \\sim C19A-C20A
 with sigma of 0.04
 C17-C18 \\sim C17-C18A
 with sigma of 0.02
 F6-C5 \\sim F6A-C5A
 with sigma of 0.02
 F1-F3 \\sim F1A-F3A
 with sigma of 0.04
 C18-C20 \\sim C18A-C20A
 with sigma of 0.02
 C17-C19 \\sim C17-C19A
 with sigma of 0.04
 N3-C104 \\sim N3A-C1A
 with sigma of 0.04
 C4-C3 \\sim C4A-C3A
 with sigma of 0.02
 F4-F5 \\sim F4A-F5A
 with sigma of 0.04
 N3-C97 \\sim N3A-C97A
 with sigma of 0.02
 F3-C2 \\sim F3A-C2A
 with sigma of 0.02
 F4-F6 \\sim F4A-F6A
 with sigma of 0.04
 C97-C105 \\sim C97A-C106
 with sigma of 0.04
 C15-N3 \\sim C15-N3A
 with sigma of 0.04
 N3-C105 \\sim N3A-C106
 with sigma of 0.02
 F4-C4 \\sim F4A-C4A
 with sigma of 0.04
 F1-C2 \\sim F1A-C2A
 with sigma of 0.02
 C73-C74 \\sim C73A-C74A
 with sigma of 0.02
 F5-F6 \\sim F5A-F6A
 with sigma of 0.04
 F5-C4 \\sim F5A-C4A
 with sigma of 0.04
 C50-C51 \\sim C50A-C51A
 with sigma of 0.04
 C38-C41 \\sim C38A-C41A
 with sigma of 0.02
 C47-C50 \\sim C47-C50A
 with sigma of 0.04
 F6-C4 \\sim F6A-C4A
 with sigma of 0.04
 C73-C76 \\sim C73A-C76A
 with sigma of 0.02
 C73-C75 \\sim C73A-C75A
 with sigma of 0.02
 C72-C76 \\sim C72-C76A
 with sigma of 0.04
 C48-C49 \\sim C48A-C49A
 with sigma of 0.02
 F2-F3 \\sim F2A-F3A
 with sigma of 0.04
 C72-C74 \\sim C72-C74A
 with sigma of 0.04
 C37-C41 \\sim C37-C41A
 with sigma of 0.04
 C74-C76 \\sim C74A-C76A
 with sigma of 0.04
 F2-C2 \\sim F2A-C2A
 with sigma of 0.02
 C37-C40 \\sim C37-C40A
 with sigma of 0.04
 C75-C76 \\sim C75A-C76A
 with sigma of 0.04
 F4-C5 \\sim F4A-C5A
 with sigma of 0.02
 C48-C51 \\sim C48A-C51A
 with sigma of 0.02
 F5-C5 \\sim F5A-C5A
 with sigma of 0.02
 C62-C63 \\sim C62-C63A
 with sigma of 0.02
 C49-C50 \\sim C49A-C50A
 with sigma of 0.04
 C5-C3 \\sim C5A-C3A
 with sigma of 0.04
 C63-C64 \\sim C63A-C64A
 with sigma of 0.02
 C39-C40 \\sim C39A-C40A
 with sigma of 0.04
 C2-C3 \\sim C2A-C3A
 with sigma of 0.04
 C40-C41 \\sim C40A-C41A
 with sigma of 0.04
 C5-C4 \\sim C5A-C4A
 with sigma of 0.02
 C37-C39 \\sim C37-C39A
 with sigma of 0.04
 C72-C73 \\sim C72-C73A
 with sigma of 0.02
 F1-F2 \\sim F1A-F2A
 with sigma of 0.04
 C39-C41 \\sim C39A-C41A
 with sigma of 0.04
 C63-C65 \\sim C63A-C65A
 with sigma of 0.02
 C63-C66 \\sim C63A-C66A
 with sigma of 0.02
 C62-C64 \\sim C62-C64A
 with sigma of 0.04
 C62-C65 \\sim C62-C65A
 with sigma of 0.04
 C62-C66 \\sim C62-C66A
 with sigma of 0.04
 C64-C65 \\sim C64A-C65A
 with sigma of 0.04
 C47-C48 \\sim C47-C48A
 with sigma of 0.02
 C64-C66 \\sim C64A-C66A
 with sigma of 0.04
 C48-C50 \\sim C48A-C50A
 with sigma of 0.02
 C65-C66 \\sim C65A-C66A
 with sigma of 0.04
 C47-C49 \\sim C47-C49A
 with sigma of 0.04
 C42-C43 \\sim C42-C43A
 with sigma of 0.02
 C47-C51 \\sim C47-C51A
 with sigma of 0.04
 C43-C44 \\sim C43A-C44A
 with sigma of 0.02
 C49-C51 \\sim C49A-C51A
 with sigma of 0.04
 C43-C45 \\sim C43A-C45A
 with sigma of 0.02
 C72-C75 \\sim C72-C75A
 with sigma of 0.04
 C43-C46 \\sim C43A-C46A
 with sigma of 0.02
 C42-C44 \\sim C42-C44A
 with sigma of 0.04
 C42-C45 \\sim C42-C45A
 with sigma of 0.04
 C42-C46 \\sim C42-C46A
 with sigma of 0.04
 C74-C75 \\sim C74A-C75A
 with sigma of 0.04
 C44-C45 \\sim C44A-C45A
 with sigma of 0.04
 C44-C46 \\sim C44A-C46A
 with sigma of 0.04
 C45-C46 \\sim C45A-C46A
 with sigma of 0.04
 C37-C38 \\sim C37-C38A
 with sigma of 0.02
 C38-C39 \\sim C38A-C39A
 with sigma of 0.02
 C38-C40 \\sim C38A-C40A
 with sigma of 0.02
 C15-C97 \\sim C15-C97A
 with sigma of 0.02
 F4A-C4A \\sim C4A-F5A
 with sigma of 0.02
 F5A-C4A \\sim C4A-F6A
 with sigma of 0.02
3. Restrained planarity
 C5A, C4A, O2A, C3A, C115, O38, C2A
 with sigma of 0.1
4. Uiso/Uaniso restraints and constraints
F4A \\sim F5A \\sim F6A \\sim C5A \\sim O2A \\sim C4A \\sim C3A \\sim C115
\\sim F2A \\sim C2A \\sim F1A \\sim F3A \\sim F1 \\sim F2 \\sim F3 \\sim C2
\\sim F4 \\sim F5 \\sim F6 \\sim O2 \\sim C5 \\sim C4 \\sim C1 \\sim C3 \\sim
O1 \\sim O38: within 2A with sigma of 0.002 and sigma for terminal atoms of
0.004 within 2A
O38 \\sim O1: within 2A with sigma of 0.002 and sigma for terminal atoms of
0.004 within 2A
C106 \\sim C105 \\sim C104 \\sim C1A \\sim C97 \\sim N3A \\sim N3 \\sim C97A:
within 2A with sigma of 0.02 and sigma for terminal atoms of 0.04 within 2A
C21A \\sim C21 \\sim C19A \\sim C19 \\sim C20A \\sim C20 \\sim C18A \\sim C18:
within 2A with sigma of 0.04 and sigma for terminal atoms of 0.08 within 2A
F1 \\sim F2 \\sim F3 \\sim C2: within 2A with sigma of 0.04 and sigma for
terminal atoms of 0.08 within 2A
C21 \\sim C21A: within 2A with sigma of 0.002 and sigma for terminal atoms of
0.004 within 2A
F4 \\sim F5 \\sim F6 \\sim C5: within 2A with sigma of 0.04 and sigma for
terminal atoms of 0.08 within 2A
C63 \\sim C64 \\sim C65 \\sim C66 \\sim C64A \\sim C63A \\sim C66A \\sim C65A:
within 2A with sigma of 0.04 and sigma for terminal atoms of 0.08 within 2A
C48 \\sim C49 \\sim C50 \\sim C51 \\sim C48A \\sim C49A \\sim C50A \\sim C51A:
within 2A with sigma of 0.04 and sigma for terminal atoms of 0.08 within 2A
C38 \\sim C39 \\sim C40 \\sim C41 \\sim C38A \\sim C39A \\sim C40A \\sim C41A:
within 2A with sigma of 0.04 and sigma for terminal atoms of 0.08 within 2A
C73 \\sim C74 \\sim C75 \\sim C76 \\sim C75A \\sim C73A \\sim C76A \\sim C74A:
within 2A with sigma of 0.04 and sigma for terminal atoms of 0.08 within 2A
C43 \\sim C44 \\sim C45 \\sim C46 \\sim C43A \\sim C44A \\sim C46A \\sim C45A:
within 2A with sigma of 0.04 and sigma for terminal atoms of 0.08 within 2A
C101 \\sim C102 \\sim C103 \\sim C98 \\sim C99 \\sim C100: within 2A with sigma
of 0.02 and sigma for terminal atoms of 0.04 within 2A
C111 \\sim C112 \\sim C110 \\sim C107 \\sim C108 \\sim C109: within 2A with
sigma of 0.02 and sigma for terminal atoms of 0.04 within 2A
Uanis(Cu1A) = Uanis(Cu1)
5. Rigid body (RIGU) restrains
 C60, C61, Cu1, F8, F9, F1, F2, F10, F11, F12, F3, F4, F5, F6, O1, O3, O4, O2,
 C5, C6, C7, C8, C2, C9, C4, C1, C10, C3, F1A, F2A, F3A, F4A, F5A, F6A, O2A,
 C5A, C2A, C4A, C115, C3A, O38, F7
 with sigma for 1-2 distances of 0.002 and sigma for 1-3 distances of 0.002
 C99, Cu1, O1, O3, O4, O2, N1, C1, C6, C9, C4, C14, C16, C2, C3, C7, C8, C10,
 C5, N2, C15, F1, F2, F3, F7, F8, F9, F10, F11, F12, F4, F5, F6, C97, C97A, N3,
 N3A, C105, C106, C104, C1A, C102, C103, C101, C98, C100
 with sigma for 1-2 distances of 0.002 and sigma for 1-3 distances of 0.002
 F1, F2, F3, F4, F5, F6, O1, O2, C5, C2, C4, C1, C3
 with sigma for 1-2 distances of 0.002 and sigma for 1-3 distances of 0.002
 O35, C87, O34, C88, C91, C90, C89
 with sigma for 1-2 distances of 0.002 and sigma for 1-3 distances of 0.002
 C18, C20, C21, C18A, C19, C19A, C20A, C17, O7, O6
 with sigma for 1-2 distances of 0.002 and sigma for 1-3 distances of 0.002
 C43, C44, C45, C46, C43A, C44A, C46A, C45A
 with sigma for 1-2 distances of 0.002 and sigma for 1-3 distances of 0.002
 C73, C74, C75, C76, C75A, C73A, C76A, C74A, C72, O28, O29
 with sigma for 1-2 distances of 0.002 and sigma for 1-3 distances of 0.002
 C33, C34, C35, C36, O12, C32, O13
 with sigma for 1-2 distances of 0.002 and sigma for 1-3 distances of 0.002
 O21, C52, O20, C54, C56, C55, C53
 with sigma for 1-2 distances of 0.002 and sigma for 1-3 distances of 0.002
 C63, C64, C65, C66, C64A, C63A, C66A, C65A, C62, O25, O24
 with sigma for 1-2 distances of 0.002 and sigma for 1-3 distances of 0.002
 C38, C39, C40, C41, C38A, C39A, C40A, C41A, C37, O15, O14
 with sigma for 1-2 distances of 0.002 and sigma for 1-3 distances of 0.002
 O19, C47, O18, C49, C50, C51, C49A, C50A, C51A, C48, C48A
 with sigma for 1-2 distances of 0.002 and sigma for 1-3 distances of 0.002
 C81, C78, C79, C80, C77, O31, O30
 with sigma for 1-2 distances of 0.002 and sigma for 1-3 distances of 0.002
 C28, C29, C30, C31, C27, O11, O10
 with sigma for 1-2 distances of 0.002 and sigma for 1-3 distances of 0.002
 C69, C68, C70, C71, C67, O27, O26
 with sigma for 1-2 distances of 0.002 and sigma for 1-3 distances of 0.002
 C61, C58, C59, C60, O23, O22, C57
 with sigma for 1-2 distances of 0.002 and sigma for 1-3 distances of 0.002
6. Others
 Sof(C75A)=Sof(H75D)=Sof(H75E)=Sof(H75F)=Sof(C73A)=Sof(C76A)=Sof(H76D)=
 Sof(H76E)=Sof(H76F)=Sof(C74A)=Sof(H74D)=Sof(H74E)=Sof(H74F)=1-FVAR(1)
 Sof(C73)=Sof(C74)=Sof(H74A)=Sof(H74B)=Sof(H74C)=Sof(C75)=Sof(H75A)=Sof(H75B)=
 Sof(H75C)=Sof(C76)=Sof(H76A)=Sof(H76B)=Sof(H76C)=FVAR(1)
 Sof(C64A)=Sof(H64D)=Sof(H64E)=Sof(H64F)=Sof(C63A)=Sof(C66A)=Sof(H66D)=
 Sof(H66E)=Sof(H66F)=Sof(C65A)=Sof(H65D)=Sof(H65E)=Sof(H65F)=1-FVAR(2)
 Sof(C63)=Sof(C64)=Sof(H64A)=Sof(H64B)=Sof(H64C)=Sof(C65)=Sof(H65A)=Sof(H65B)=
 Sof(H65C)=Sof(C66)=Sof(H66A)=Sof(H66B)=Sof(H66C)=FVAR(2)
 Sof(C43A)=Sof(C44A)=Sof(H44D)=Sof(H44E)=Sof(H44F)=Sof(C46A)=Sof(H46D)=
 Sof(H46E)=Sof(H46F)=Sof(C45A)=Sof(H45D)=Sof(H45E)=Sof(H45F)=1-FVAR(3)
 Sof(C43)=Sof(C44)=Sof(H44A)=Sof(H44B)=Sof(H44C)=Sof(C45)=Sof(H45A)=Sof(H45B)=
 Sof(H45C)=Sof(C46)=Sof(H46A)=Sof(H46B)=Sof(H46C)=FVAR(3)
 Sof(C38A)=Sof(C39A)=Sof(H39D)=Sof(H39E)=Sof(H39F)=Sof(C40A)=Sof(H40D)=
 Sof(H40E)=Sof(H40F)=Sof(C41A)=Sof(H41D)=Sof(H41E)=Sof(H41F)=1-FVAR(4)
 Sof(C38)=Sof(C39)=Sof(H39A)=Sof(H39B)=Sof(H39C)=Sof(C40)=Sof(H40A)=Sof(H40B)=
 Sof(H40C)=Sof(C41)=Sof(H41A)=Sof(H41B)=Sof(H41C)=FVAR(4)
 Sof(C18A)=Sof(C21A)=Sof(H21D)=Sof(H21E)=Sof(H21F)=Sof(C20A)=Sof(H20D)=
 Sof(H20E)=Sof(H20F)=Sof(C19A)=Sof(H19D)=Sof(H19E)=Sof(H19F)=1-FVAR(5)
 Sof(C18)=Sof(C19)=Sof(H19A)=Sof(H19B)=Sof(H19C)=Sof(C20)=Sof(H20A)=Sof(H20B)=
 Sof(H20C)=Sof(C21)=Sof(H21A)=Sof(H21B)=Sof(H21C)=FVAR(5)
 Sof(C48A)=Sof(C49A)=Sof(H49D)=Sof(H49E)=Sof(H49F)=Sof(C50A)=Sof(H50D)=
 Sof(H50E)=Sof(H50F)=Sof(C51A)=Sof(H51D)=Sof(H51E)=Sof(H51F)=1-FVAR(6)
 Sof(C48)=Sof(C49)=Sof(H49A)=Sof(H49B)=Sof(H49C)=Sof(C50)=Sof(H50A)=Sof(H50B)=
 Sof(H50C)=Sof(C51)=Sof(H51A)=Sof(H51B)=Sof(H51C)=FVAR(6)
 Sof(C97A)=Sof(H97C)=Sof(H97D)=Sof(N3A)=Sof(H3AA)=Sof(H3AB)=Sof(C106)=
 Sof(H10E)=Sof(H10F)=Sof(C1A)=Sof(H1AA)=Sof(H1AB)=Sof(C107)=Sof(H107)=Sof(C108)=
 Sof(C109)=Sof(H109)=Sof(C110)=Sof(H110)=Sof(C111)=Sof(H111)=Sof(C112)=
 Sof(H112)=1-FVAR(7)
 Sof(C102)=Sof(C103)=Sof(H103)=Sof(C98)=Sof(H98)=Sof(C99)=Sof(H99)=Sof(C100)=
 Sof(H100)=Sof(C101)=Sof(H101)=Sof(N3)=Sof(H3A)=Sof(H3B)=Sof(C97)=Sof(H97A)=
 Sof(H97B)=Sof(C104)=Sof(H10A)=Sof(H10B)=Sof(C105)=Sof(H10C)=Sof(H10D)=FVAR(7)
 Sof(F1A)=Sof(F2A)=Sof(F3A)=Sof(F4A)=Sof(F5A)=Sof(F6A)=Sof(O2A)=Sof(C5A)=
 Sof(C2A)=Sof(C4A)=Sof(C115)=Sof(C3A)=Sof(H3AC)=Sof(O38)=Sof(Cu1A)=1-FVAR(8)
 Sof(Cu1)=Sof(F1)=Sof(F2)=Sof(F3)=Sof(F4)=Sof(F5)=Sof(F6)=Sof(O1)=Sof(O2)=
 Sof(C5)=Sof(C2)=Sof(C4)=Sof(C1)=Sof(C3)=Sof(H3)=FVAR(8)
 Sof(O5)=Sof(H5A)=Sof(H5B)=FVAR(9)
7.a Riding coordinates:
 O5(H5A,H5B)
7.b Secondary CH2 refined with riding coordinates:
 N3(H3A,H3B), C97(H97A,H97B), C104(H10A,H10B), C105(H10C,H10D), C97A(H97C,
 H97D), N3A(H3AA,H3AB), C106(H10E,H10F), C1A(H1AA,H1AB)
7.c Me refined with riding coordinates:
 C79(H79A,H79B,H79C), C34(H34A,H34B,H34C), C35(H35A,H35B,H35C), C69(H69A,H69B,
 H69C), C36(H36A,H36B,H36C), C24(H24A,H24B,H24C), C89(H89A,H89B,H89C), C29(H29A,
 H29B,H29C), C80(H80A,H80B,H80C), C64(H64A,H64B,H64C), C44(H44A,H44B,H44C),
 C90(H90A,H90B,H90C), C30(H30A,H30B,H30C), C31(H31A,H31B,H31C), C54(H54A,H54B,
 H54C), C91(H91A,H91B,H91C), C70(H70A,H70B,H70C), C94(H94A,H94B,H94C), C71(H71A,
 H71B,H71C), C55(H55A,H55B,H55C), C65(H65A,H65B,H65C), C25(H25A,H25B,H25C),
 C81(H81A,H81B,H81C), C84(H84A,H84B,H84C), C26(H26A,H26B,H26C), C95(H95A,H95B,
 H95C), C56(H56A,H56B,H56C), C85(H85A,H85B,H85C), C66(H66A,H66B,H66C), C86(H86A,
 H86B,H86C), C96(H96A,H96B,H96C), C19(H19A,H19B,H19C), C45(H45A,H45B,H45C),
 C59(H59A,H59B,H59C), C20(H20A,H20B,H20C), C21(H21A,H21B,H21C), C60(H60A,H60B,
 H60C), C49(H49A,H49B,H49C), C39(H39A,H39B,H39C), C46(H46A,H46B,H46C), C50(H50A,
 H50B,H50C), C51(H51A,H51B,H51C), C40(H40A,H40B,H40C), C61(H61A,H61B,H61C),
 C41(H41A,H41B,H41C), C74(H74A,H74B,H74C), C75(H75A,H75B,H75C), C76(H76A,H76B,
 H76C), C75A(H75D,H75E,H75F), C76A(H76D,H76E,H76F), C74A(H74D,H74E,H74F),
 C64A(H64D,H64E,H64F), C66A(H66D,H66E,H66F), C65A(H65D,H65E,H65F), C44A(H44D,
 H44E,H44F), C46A(H46D,H46E,H46F), C45A(H45D,H45E,H45F), C39A(H39D,H39E,H39F),
 C40A(H40D,H40E,H40F), C41A(H41D,H41E,H41F), C21A(H21D,H21E,H21F), C20A(H20D,
 H20E,H20F), C19A(H19D,H19E,H19F), C49A(H49D,H49E,H49F), C50A(H50D,H50E,H50F),
 C51A(H51D,H51E,H51F)
7.d Aromatic/amide H refined with riding coordinates:
 N2(H2), C14(H14), C16(H16), C8(H8), C3(H3), C103(H103), C98(H98), C99(H99),
 C100(H100), C101(H101), C107(H107), C109(H109), C110(H110), C111(H111),
 C112(H112), C3A(H3AC)
7.e Fitted hexagon refined as free rotating group:
 C102(C103,C98,C99,C100,C101), C107(C108,C109,C110,C111,C112)
;
_atom_sites_solution_hydrogens   mixed
_atom_sites_solution_primary     dual
_atom_sites_solution_secondary   ?
loop_
_atom_site_label
_atom_site_type_symbol
_atom_site_fract_x
_atom_site_fract_y
_atom_site_fract_z
_atom_site_U_iso_or_equiv
_atom_site_adp_type
_atom_site_occupancy
_atom_site_site_symmetry_order
_atom_site_calc_flag
_atom_site_refinement_flags_posn
_atom_site_refinement_flags_adp
_atom_site_refinement_flags_occupancy
_atom_site_disorder_assembly
_atom_site_disorder_group
Cr1 Cr 0.50412(6) 0.84629(6) 0.57074(4) 0.0275(5) Uani 1 1 d . . . . .
Cr2 Cr 0.40543(6) 0.80106(6) 0.52907(4) 0.0283(5) Uani 1 1 d . . . . .
Cr3 Cr 0.30931(6) 0.73490(6) 0.55129(4) 0.0317(5) Uani 1 1 d . . . . .
Cr8 Cr 0.53131(6) 0.86856(6) 0.66074(4) 0.0312(5) Uani 1 1 d . . . . .
Cr6 Cr 0.41905(6) 0.71889(6) 0.75253(4) 0.0336(6) Uani 1 1 d . . . . .
Cr7 Cr 0.49062(7) 0.81390(6) 0.73859(4) 0.0348(6) Uani 1 1 d . . . . .
Cr4 Cr 0.29276(7) 0.65457(6) 0.61950(5) 0.0367(6) Uani 1 1 d . . . . .
Cr5 Cr 0.34448(7) 0.64812(6) 0.70450(5) 0.0423(6) Uani 1 1 d . . . . .
F13 F 0.45563(18) 0.79853(17) 0.56676(13) 0.0284(14) Uani 1 1 d . . . . .
F14 F 0.36020(19) 0.77715(18) 0.56499(13) 0.0321(15) Uani 1 1 d . . . . .
F20 F 0.48660(19) 0.85281(18) 0.62223(13) 0.0303(15) Uani 1 1 d . . . . .
F19 F 0.50816(19) 0.81405(17) 0.68670(13) 0.0316(15) Uani 1 1 d . . . . .
F18 F 0.4359(2) 0.77751(18) 0.72567(13) 0.0355(15) Uani 1 1 d . . . . .
F16 F 0.32168(19) 0.68342(18) 0.66195(13) 0.0344(15) Uani 1 1 d . . . . .
F15 F 0.33353(19) 0.69310(17) 0.58925(13) 0.0346(15) Uani 1 1 d . . . . .
F17 F 0.3992(2) 0.68972(19) 0.70543(14) 0.0395(16) Uani 1 1 d . . . . .
O35 O 0.5204(2) 0.8397(2) 0.51877(16) 0.0302(17) Uani 1 1 d . . . . .
O37 O 0.4592(3) 0.8962(2) 0.55956(17) 0.0258(18) Uani 1 1 d . . . . .
O7 O 0.5514(2) 0.7990(2) 0.58478(16) 0.0301(17) Uani 1 1 d . . . . .
O13 O 0.5531(2) 0.8947(2) 0.57417(16) 0.0309(18) Uani 1 1 d . . . . .
O6 O 0.5794(2) 0.8292(2) 0.63783(17) 0.0344(18) Uani 1 1 d . . . . .
O31 O 0.4217(2) 0.7358(2) 0.51473(16) 0.0323(17) Uani 1 1 d . . . . .
O8 O 0.4853(3) 0.9106(2) 0.68409(19) 0.0381(19) Uani 1 1 d . . . . .
O33 O 0.3571(3) 0.8058(2) 0.49105(17) 0.036(2) Uani 1 1 d . . . . .
O30 O 0.3497(3) 0.7026(2) 0.51566(17) 0.0363(18) Uani 1 1 d . . . . .
O26 O 0.2434(2) 0.7032(2) 0.62106(18) 0.0378(18) Uani 1 1 d . . . . .
O9 O 0.4542(3) 0.8721(3) 0.73265(19) 0.0392(19) Uani 1 1 d . . . . .
O34 O 0.4496(3) 0.8255(2) 0.49218(16) 0.0323(18) Uani 1 1 d . . . . .
O29 O 0.2591(2) 0.6911(2) 0.53717(17) 0.0394(19) Uani 1 1 d . . . . .
O36 O 0.3885(2) 0.8647(3) 0.54576(18) 0.0359(19) Uani 1 1 d . . . . .
O27 O 0.2655(2) 0.7643(2) 0.58623(17) 0.0345(18) Uani 1 1 d . . . . .
O14 O 0.5298(2) 0.7580(3) 0.74661(19) 0.0412(19) Uani 1 1 d . . . . .
O32 O 0.2873(3) 0.7778(2) 0.5128(2) 0.0377(19) Uani 1 1 d . . . . .
O11 O 0.5469(3) 0.8514(2) 0.75106(18) 0.043(2) Uani 1 1 d . . . . .
O23 O 0.3387(3) 0.6037(2) 0.61832(19) 0.049(2) Uani 1 1 d . . . . .
O10 O 0.5778(2) 0.8823(2) 0.69960(17) 0.0405(19) Uani 1 1 d . . . . .
O16 O 0.4740(3) 0.8157(3) 0.79022(19) 0.046(2) Uani 1 1 d . . . . .
O18 O 0.3537(3) 0.7434(2) 0.76085(19) 0.043(2) Uani 1 1 d . . . . .
O12 O 0.5548(2) 0.9225(2) 0.63266(17) 0.0374(19) Uani 1 1 d . . . . .
O28 O 0.2639(3) 0.6284(3) 0.5749(2) 0.054(2) Uani 1 1 d . . . . .
O17 O 0.4397(3) 0.7465(3) 0.80029(17) 0.050(2) Uani 1 1 d . . . . .
O25 O 0.2513(3) 0.6156(2) 0.64914(19) 0.047(2) Uani 1 1 d . . . . .
O20 O 0.4043(3) 0.6613(3) 0.78193(19) 0.048(2) Uani 1 1 d . . . . .
O15 O 0.4845(3) 0.6945(3) 0.7423(2) 0.050(2) Uani 1 1 d . . . . .
O22 O 0.3794(3) 0.6050(3) 0.6712(2) 0.058(2) Uani 1 1 d . . . . .
O19 O 0.3075(3) 0.6880(3) 0.73805(19) 0.052(2) Uani 1 1 d . . . . .
O24 O 0.2894(3) 0.6047(3) 0.7024(2) 0.060(3) Uani 1 1 d . . . . .
O21 O 0.3692(3) 0.6106(3) 0.7455(2) 0.069(3) Uani 1 1 d . . . . .
C92 C 0.4157(5) 0.8993(4) 0.5544(3) 0.029(3) Uani 1 1 d . . . . .
C22 C 0.4614(4) 0.9089(4) 0.7139(3) 0.029(3) Uani 1 1 d . . . . .
C82 C 0.3118(5) 0.7999(4) 0.4894(3) 0.035(3) Uani 1 1 d . . . . .
C17 C 0.5821(4) 0.8022(4) 0.6101(3) 0.031(3) Uani 1 1 d D . . . .
C88 C 0.5141(4) 0.8512(4) 0.4536(3) 0.041(2) Uani 1 1 d . . . . .
C87 C 0.4926(4) 0.8373(3) 0.4909(3) 0.028(2) Uani 1 1 d . . . . .
C32 C 0.5662(4) 0.9239(4) 0.5989(3) 0.033(2) Uani 1 1 d . . . . .
C27 C 0.5793(4) 0.8717(4) 0.7332(3) 0.034(2) Uani 1 1 d . . . . .
C33 C 0.5990(4) 0.9644(4) 0.5872(3) 0.040(2) Uani 1 1 d . . . . .
C67 C 0.2366(4) 0.7440(4) 0.6082(3) 0.035(2) Uani 1 1 d . . . . .
C72 C 0.2490(4) 0.6493(4) 0.5464(3) 0.038(3) Uani 1 1 d D . . . .
C77 C 0.3938(5) 0.7022(4) 0.5079(3) 0.036(2) Uani 1 1 d . . . . .
C42 C 0.4566(4) 0.7841(5) 0.8108(3) 0.041(3) Uani 1 1 d D . . . .
C62 C 0.2551(4) 0.5983(4) 0.6811(3) 0.038(3) Uani 1 1 d D . . . .
C57 C 0.3674(4) 0.5864(4) 0.6417(3) 0.043(3) Uani 1 1 d . . . . .
C79 C 0.4638(4) 0.6637(4) 0.4763(3) 0.058(3) Uani 1 1 d . . . . .
H79A H 0.474535 0.634416 0.464836 0.087 Uiso 1 1 calc R U . . .
H79B H 0.465104 0.689146 0.458027 0.087 Uiso 1 1 calc R U . . .
H79C H 0.484422 0.671419 0.497238 0.087 Uiso 1 1 calc R U . . .
C23 C 0.4433(4) 0.9544(4) 0.7292(3) 0.038(3) Uani 1 1 d . . . . .
C28 C 0.6232(4) 0.8868(4) 0.7545(3) 0.043(2) Uani 1 1 d . . . . .
C47 C 0.3139(4) 0.7230(4) 0.7586(3) 0.042(3) Uani 1 1 d D . . . .
C37 C 0.5233(4) 0.7137(4) 0.7474(3) 0.041(3) Uani 1 1 d D . . . .
C63 C 0.2084(10) 0.5739(13) 0.6917(11) 0.06(2) Uiso 0.144(14) 1 d D U P A 1
C52 C 0.3858(4) 0.6236(4) 0.7753(3) 0.046(3) Uani 1 1 d . . . . .
C68 C 0.1927(4) 0.7687(4) 0.6211(3) 0.048(2) Uani 1 1 d . . . . .
C78 C 0.4127(4) 0.6579(4) 0.4899(3) 0.052(3) Uani 1 1 d . . . . .
C83 C 0.2862(5) 0.8203(5) 0.4566(3) 0.051(4) Uani 1 1 d . . . . .
C34 C 0.6196(4) 0.9544(4) 0.5490(3) 0.062(3) Uani 1 1 d . . . . .
H34A H 0.640443 0.926878 0.550263 0.093 Uiso 1 1 calc R U . . .
H34B H 0.593608 0.948146 0.531579 0.093 Uiso 1 1 calc R U . . .
H34C H 0.637811 0.981621 0.540507 0.093 Uiso 1 1 calc R U . . .
C43 C 0.4528(10) 0.7989(8) 0.8519(5) 0.038(16) Uiso 0.39(3) 1 d D U P B 1
C35 C 0.5663(4) 1.0074(4) 0.5856(4) 0.065(3) Uani 1 1 d . . . . .
H35A H 0.553209 1.013593 0.610198 0.097 Uiso 1 1 calc R U . . .
H35B H 0.584406 1.034726 0.577155 0.097 Uiso 1 1 calc R U . . .
H35C H 0.540203 1.001251 0.568227 0.097 Uiso 1 1 calc R U . . .
C48 C 0.2752(6) 0.7396(7) 0.7830(5) 0.047(15) Uiso 0.53(4) 1 d D U P C 1
C73 C 0.2152(7) 0.6211(7) 0.5214(5) 0.049(14) Uiso 0.54(2) 1 d D U P D 1
C69 C 0.1862(4) 0.8152(4) 0.6009(3) 0.058(3) Uani 1 1 d . . . . .
H69A H 0.157281 0.830710 0.609803 0.086 Uiso 1 1 calc R U . . .
H69B H 0.213687 0.835451 0.605661 0.086 Uiso 1 1 calc R U . . .
H69C H 0.183470 0.809379 0.574296 0.086 Uiso 1 1 calc R U . . .
C53 C 0.3867(5) 0.5864(4) 0.8065(3) 0.056(3) Uani 1 1 d . . . . .
C93 C 0.3928(5) 0.9458(4) 0.5594(3) 0.055(4) Uani 1 1 d . . . . .
C18 C 0.6245(5) 0.7679(5) 0.6111(5) 0.052(5) Uiso 0.807(15) 1 d D U P E 1
C36 C 0.6385(4) 0.9703(5) 0.6167(3) 0.066(4) Uani 1 1 d . . . . .
H36A H 0.624039 0.976697 0.640845 0.099 Uiso 1 1 calc R U . . .
H36B H 0.657381 0.941444 0.618171 0.099 Uiso 1 1 calc R U . . .
H36C H 0.659208 0.996588 0.609800 0.099 Uiso 1 1 calc R U . . .
C58 C 0.3866(5) 0.5361(5) 0.6330(4) 0.070(3) Uani 1 1 d . . . . .
C24 C 0.4827(5) 0.9717(4) 0.7556(4) 0.073(4) Uani 1 1 d . . . . .
H24A H 0.473132 1.001651 0.766729 0.110 Uiso 1 1 calc R U . . .
H24B H 0.487853 0.948440 0.775139 0.110 Uiso 1 1 calc R U . . .
H24C H 0.512277 0.976178 0.741675 0.110 Uiso 1 1 calc R U . . .
C89 C 0.4749(4) 0.8543(5) 0.4245(3) 0.075(4) Uani 1 1 d . . . . .
H89A H 0.452245 0.878853 0.431445 0.113 Uiso 1 1 calc R U . . .
H89B H 0.488950 0.861874 0.400403 0.113 Uiso 1 1 calc R U . . .
H89C H 0.458385 0.824061 0.422888 0.113 Uiso 1 1 calc R U . . .
C29 C 0.6603(4) 0.8499(4) 0.7451(3) 0.062(3) Uani 1 1 d . . . . .
H29A H 0.649070 0.818929 0.753037 0.092 Uiso 1 1 calc R U . . .
H29B H 0.665639 0.849609 0.718276 0.092 Uiso 1 1 calc R U . . .
H29C H 0.690137 0.857328 0.757748 0.092 Uiso 1 1 calc R U . . .
C80 C 0.3788(5) 0.6474(5) 0.4565(4) 0.078(4) Uani 1 1 d . . . . .
H80A H 0.389491 0.618888 0.443806 0.117 Uiso 1 1 calc R U . . .
H80B H 0.346377 0.642778 0.465679 0.117 Uiso 1 1 calc R U . . .
H80C H 0.379404 0.673884 0.439269 0.117 Uiso 1 1 calc R U . . .
C64 C 0.213(2) 0.5219(13) 0.688(2) 0.08(3) Uiso 0.144(14) 1 d D U P A 1
H64A H 0.239866 0.510773 0.702476 0.117 Uiso 0.144(14) 1 calc R U P A 1
H64B H 0.183716 0.506707 0.696285 0.117 Uiso 0.144(14) 1 calc R U P A 1
H64C H 0.218273 0.514012 0.661615 0.117 Uiso 0.144(14) 1 calc R U P A 1
C38 C 0.5653(7) 0.6846(7) 0.7586(6) 0.060(14) Uiso 0.52(4) 1 d D U P F 1
C44 C 0.4359(13) 0.7556(9) 0.8744(6) 0.030(10) Uiso 0.39(3) 1 d D U P B 1
H44A H 0.404018 0.746470 0.866247 0.046 Uiso 0.39(3) 1 calc R U P B 1
H44B H 0.457936 0.729428 0.870398 0.046 Uiso 0.39(3) 1 calc R U P B 1
H44C H 0.435143 0.763553 0.900752 0.046 Uiso 0.39(3) 1 calc R U P B 1
C90 C 0.5383(5) 0.8992(4) 0.4572(4) 0.082(4) Uani 1 1 d . . . . .
H90A H 0.514675 0.922818 0.464183 0.123 Uiso 1 1 calc R U . . .
H90B H 0.563046 0.897519 0.476190 0.123 Uiso 1 1 calc R U . . .
H90C H 0.552655 0.907811 0.433441 0.123 Uiso 1 1 calc R U . . .
C30 C 0.6150(5) 0.8867(5) 0.7964(3) 0.071(4) Uani 1 1 d . . . . .
H30A H 0.605212 0.855218 0.804312 0.106 Uiso 1 1 calc R U . . .
H30B H 0.644446 0.895441 0.809040 0.106 Uiso 1 1 calc R U . . .
H30C H 0.589972 0.909306 0.802588 0.106 Uiso 1 1 calc R U . . .
C31 C 0.6382(5) 0.9359(4) 0.7429(4) 0.080(4) Uani 1 1 d . . . . .
H31A H 0.666563 0.945208 0.756876 0.120 Uiso 1 1 calc R U . . .
H31B H 0.645484 0.936083 0.716407 0.120 Uiso 1 1 calc R U . . .
H31C H 0.612401 0.958044 0.747972 0.120 Uiso 1 1 calc R U . . .
C54 C 0.4226(5) 0.5499(5) 0.7972(4) 0.076(4) Uani 1 1 d . . . . .
H54A H 0.415585 0.536643 0.772849 0.114 Uiso 1 1 calc R U . . .
H54B H 0.454354 0.564085 0.796950 0.114 Uiso 1 1 calc R U . . .
H54C H 0.421623 0.524923 0.815875 0.114 Uiso 1 1 calc R U . . .
C91 C 0.5489(5) 0.8135(5) 0.4428(3) 0.084(4) Uani 1 1 d . . . . .
H91A H 0.574062 0.811481 0.461471 0.126 Uiso 1 1 calc R U . . .
H91B H 0.532339 0.783262 0.441223 0.126 Uiso 1 1 calc R U . . .
H91C H 0.562904 0.821076 0.418739 0.126 Uiso 1 1 calc R U . . .
C70 C 0.1499(4) 0.7380(5) 0.6146(4) 0.076(4) Uani 1 1 d . . . . .
H70A H 0.121247 0.754327 0.623118 0.115 Uiso 1 1 calc R U . . .
H70B H 0.147054 0.731187 0.588149 0.115 Uiso 1 1 calc R U . . .
H70C H 0.153539 0.708559 0.628341 0.115 Uiso 1 1 calc R U . . .
C94 C 0.3401(4) 0.9462(4) 0.5462(4) 0.079(5) Uani 1 1 d . . . . .
H94A H 0.326550 0.977568 0.550098 0.119 Uiso 1 1 calc R U . . .
H94B H 0.338632 0.938257 0.519909 0.119 Uiso 1 1 calc R U . . .
H94C H 0.321812 0.923147 0.560474 0.119 Uiso 1 1 calc R U . . .
C71 C 0.1991(5) 0.7783(5) 0.6623(3) 0.078(4) Uani 1 1 d . . . . .
H71A H 0.171014 0.794505 0.671879 0.116 Uiso 1 1 calc R U . . .
H71B H 0.203350 0.748512 0.675461 0.116 Uiso 1 1 calc R U . . .
H71C H 0.227254 0.798054 0.665987 0.116 Uiso 1 1 calc R U . . .
C55 C 0.3931(6) 0.6099(5) 0.8434(3) 0.095(5) Uani 1 1 d . . . . .
H55A H 0.367959 0.633291 0.847024 0.142 Uiso 1 1 calc R U . . .
H55B H 0.391420 0.586344 0.863079 0.142 Uiso 1 1 calc R U . . .
H55C H 0.424150 0.625505 0.844154 0.142 Uiso 1 1 calc R U . . .
C65 C 0.1953(19) 0.586(2) 0.7331(11) 0.04(2) Uiso 0.144(14) 1 d D U P A 1
H65A H 0.192286 0.619968 0.735936 0.053 Uiso 0.144(14) 1 calc R U P A 1
H65B H 0.165191 0.570790 0.739604 0.053 Uiso 0.144(14) 1 calc R U P A 1
H65C H 0.220498 0.574322 0.749494 0.053 Uiso 0.144(14) 1 calc R U P A 1
C25 C 0.3973(5) 0.9479(5) 0.7500(4) 0.090(5) Uani 1 1 d . . . . .
H25A H 0.386646 0.978298 0.759629 0.134 Uiso 1 1 calc R U . . .
H25B H 0.373188 0.935179 0.733258 0.134 Uiso 1 1 calc R U . . .
H25C H 0.402317 0.926110 0.770588 0.134 Uiso 1 1 calc R U . . .
C81 C 0.4088(5) 0.6188(4) 0.5185(4) 0.084(4) Uani 1 1 d . . . . .
H81A H 0.420701 0.589448 0.507844 0.125 Uiso 1 1 calc R U . . .
H81B H 0.427721 0.627050 0.540272 0.125 Uiso 1 1 calc R U . . .
H81C H 0.375474 0.614897 0.525667 0.125 Uiso 1 1 calc R U . . .
C84 C 0.2775(6) 0.7787(6) 0.4307(4) 0.101(6) Uani 1 1 d . . . . .
H84A H 0.260837 0.789566 0.408515 0.152 Uiso 1 1 calc R U . . .
H84B H 0.308035 0.764775 0.423608 0.152 Uiso 1 1 calc R U . . .
H84C H 0.258133 0.755105 0.443406 0.152 Uiso 1 1 calc R U . . .
C26 C 0.4372(6) 0.9923(5) 0.6982(4) 0.098(5) Uani 1 1 d . . . . .
H26A H 0.425339 1.021543 0.709105 0.147 Uiso 1 1 calc R U . . .
H26B H 0.467899 0.998130 0.686274 0.147 Uiso 1 1 calc R U . . .
H26C H 0.414419 0.980973 0.679689 0.147 Uiso 1 1 calc R U . . .
C95 C 0.4205(5) 0.9822(5) 0.5370(5) 0.105(6) Uani 1 1 d . . . . .
H95A H 0.405698 1.013103 0.540013 0.157 Uiso 1 1 calc R U . . .
H95B H 0.453404 0.983396 0.545704 0.157 Uiso 1 1 calc R U . . .
H95C H 0.420023 0.973395 0.510754 0.157 Uiso 1 1 calc R U . . .
C56 C 0.3369(5) 0.5613(5) 0.8055(4) 0.083(4) Uani 1 1 d . . . . .
H56A H 0.311916 0.584077 0.811450 0.125 Uiso 1 1 calc R U . . .
H56B H 0.331336 0.548418 0.780771 0.125 Uiso 1 1 calc R U . . .
H56C H 0.336455 0.535845 0.823720 0.125 Uiso 1 1 calc R U . . .
C85 C 0.2368(5) 0.8405(5) 0.4693(4) 0.082(5) Uani 1 1 d . . . . .
H85A H 0.220187 0.853795 0.447898 0.123 Uiso 1 1 calc R U . . .
H85B H 0.217629 0.815180 0.479984 0.123 Uiso 1 1 calc R U . . .
H85C H 0.241773 0.865056 0.487868 0.123 Uiso 1 1 calc R U . . .
C66 C 0.1673(14) 0.595(2) 0.6696(16) 0.04(2) Uiso 0.144(14) 1 d D U P A 1
H66A H 0.166314 0.628960 0.673511 0.059 Uiso 0.144(14) 1 calc R U P A 1
H66B H 0.171822 0.588293 0.643276 0.059 Uiso 0.144(14) 1 calc R U P A 1
H66C H 0.137265 0.580988 0.677946 0.059 Uiso 0.144(14) 1 calc R U P A 1
C86 C 0.3150(5) 0.8579(6) 0.4375(4) 0.109(6) Uani 1 1 d . . . . .
H86A H 0.297093 0.870183 0.416407 0.164 Uiso 1 1 calc R U . . .
H86B H 0.321600 0.883446 0.454951 0.164 Uiso 1 1 calc R U . . .
H86C H 0.345065 0.844469 0.428826 0.164 Uiso 1 1 calc R U . . .
C96 C 0.3968(5) 0.9597(5) 0.5997(4) 0.096(5) Uani 1 1 d . . . . .
H96A H 0.381760 0.990360 0.603356 0.144 Uiso 1 1 calc R U . . .
H96B H 0.380721 0.936167 0.615013 0.144 Uiso 1 1 calc R U . . .
H96C H 0.430343 0.961472 0.606668 0.144 Uiso 1 1 calc R U . . .
C19 C 0.6286(6) 0.7427(6) 0.5743(4) 0.063(5) Uiso 0.807(15) 1 d D U P E 1
H19A H 0.631871 0.765847 0.554402 0.095 Uiso 0.807(15) 1 calc R U P E 1
H19B H 0.656524 0.722177 0.574584 0.095 Uiso 0.807(15) 1 calc R U P E 1
H19C H 0.599984 0.723795 0.570071 0.095 Uiso 0.807(15) 1 calc R U P E 1
C45 C 0.4179(14) 0.8377(10) 0.8551(8) 0.069(12) Uiso 0.39(3) 1 d D U P B 1
H45A H 0.386682 0.826811 0.846671 0.103 Uiso 0.39(3) 1 calc R U P B 1
H45B H 0.415683 0.847640 0.881021 0.103 Uiso 0.39(3) 1 calc R U P B 1
H45C H 0.428220 0.864197 0.839872 0.103 Uiso 0.39(3) 1 calc R U P B 1
C59 C 0.3462(6) 0.5038(4) 0.6367(5) 0.100(5) Uani 1 1 d . . . . .
H59A H 0.333719 0.505417 0.661959 0.150 Uiso 1 1 calc R U . . .
H59B H 0.321233 0.512713 0.619168 0.150 Uiso 1 1 calc R U . . .
H59C H 0.356726 0.471674 0.631438 0.150 Uiso 1 1 calc R U . . .
C20 C 0.6191(6) 0.7366(6) 0.6447(5) 0.088(7) Uiso 0.807(15) 1 d D U P E 1
H20A H 0.616750 0.756005 0.666997 0.132 Uiso 0.807(15) 1 calc R U P E 1
H20B H 0.590301 0.717521 0.642178 0.132 Uiso 0.807(15) 1 calc R U P E 1
H20C H 0.646841 0.715903 0.646690 0.132 Uiso 0.807(15) 1 calc R U P E 1
C21 C 0.6697(6) 0.7999(6) 0.6170(5) 0.085(6) Uiso 0.807(15) 1 d D U P E 1
H21A H 0.673800 0.820456 0.595525 0.127 Uiso 0.807(15) 1 calc R U P E 1
H21B H 0.665489 0.819002 0.639291 0.127 Uiso 0.807(15) 1 calc R U P E 1
H21C H 0.697893 0.779992 0.619839 0.127 Uiso 0.807(15) 1 calc R U P E 1
C60 C 0.4082(7) 0.5364(6) 0.5959(4) 0.140(7) Uani 1 1 d . . . . .
H60A H 0.434724 0.558678 0.595478 0.210 Uiso 1 1 calc R U . . .
H60B H 0.419798 0.504924 0.589907 0.210 Uiso 1 1 calc R U . . .
H60C H 0.384305 0.545964 0.577637 0.210 Uiso 1 1 calc R U . . .
C49 C 0.2270(7) 0.7198(11) 0.7728(7) 0.055(8) Uiso 0.53(4) 1 d D U P C 1
H49A H 0.202951 0.732013 0.789825 0.082 Uiso 0.53(4) 1 calc R U P C 1
H49B H 0.219010 0.729005 0.747437 0.082 Uiso 0.53(4) 1 calc R U P C 1
H49C H 0.227963 0.685449 0.774512 0.082 Uiso 0.53(4) 1 calc R U P C 1
C39 C 0.5787(12) 0.6526(13) 0.7278(7) 0.084(11) Uiso 0.52(4) 1 d D U P F 1
H39A H 0.606218 0.633696 0.735170 0.126 Uiso 0.52(4) 1 calc R U P F 1
H39B H 0.551964 0.631910 0.722002 0.126 Uiso 0.52(4) 1 calc R U P F 1
H39C H 0.586890 0.671244 0.705886 0.126 Uiso 0.52(4) 1 calc R U P F 1
C46 C 0.5006(11) 0.8125(16) 0.8641(9) 0.095(15) Uiso 0.39(3) 1 d D U P B 1
H46A H 0.522194 0.785744 0.861432 0.142 Uiso 0.39(3) 1 calc R U P B 1
H46B H 0.511977 0.838703 0.848967 0.142 Uiso 0.39(3) 1 calc R U P B 1
H46C H 0.499440 0.822147 0.890117 0.142 Uiso 0.39(3) 1 calc R U P B 1
C50 C 0.2899(9) 0.7210(11) 0.8228(5) 0.049(9) Uiso 0.53(4) 1 d D U P C 1
H50A H 0.265909 0.730546 0.840921 0.074 Uiso 0.53(4) 1 calc R U P C 1
H50B H 0.292137 0.686658 0.822297 0.074 Uiso 0.53(4) 1 calc R U P C 1
H50C H 0.320787 0.734269 0.829715 0.074 Uiso 0.53(4) 1 calc R U P C 1
C51 C 0.2713(11) 0.7929(7) 0.7827(10) 0.087(10) Uiso 0.53(4) 1 d D U P C 1
H51A H 0.245408 0.802643 0.799087 0.130 Uiso 0.53(4) 1 calc R U P C 1
H51B H 0.301262 0.806552 0.791389 0.130 Uiso 0.53(4) 1 calc R U P C 1
H51C H 0.264813 0.803700 0.757497 0.130 Uiso 0.53(4) 1 calc R U P C 1
C40 C 0.6070(8) 0.7138(8) 0.7713(10) 0.066(10) Uiso 0.52(4) 1 d D U P F 1
H40A H 0.596908 0.734415 0.791589 0.100 Uiso 0.52(4) 1 calc R U P F 1
H40B H 0.632428 0.693076 0.780010 0.100 Uiso 0.52(4) 1 calc R U P F 1
H40C H 0.618637 0.732919 0.750709 0.100 Uiso 0.52(4) 1 calc R U P F 1
C61 C 0.4237(6) 0.5204(6) 0.6620(5) 0.123(6) Uani 1 1 d . . . . .
H61A H 0.451558 0.541004 0.660625 0.185 Uiso 1 1 calc R U . . .
H61B H 0.409753 0.522322 0.686766 0.185 Uiso 1 1 calc R U . . .
H61C H 0.433359 0.487978 0.656947 0.185 Uiso 1 1 calc R U . . .
C41 C 0.5472(9) 0.6547(10) 0.7936(7) 0.057(10) Uiso 0.52(4) 1 d D U P F 1
H41A H 0.538438 0.676081 0.813707 0.086 Uiso 0.52(4) 1 calc R U P F 1
H41B H 0.519411 0.635994 0.786461 0.086 Uiso 0.52(4) 1 calc R U P F 1
H41C H 0.572618 0.633725 0.801965 0.086 Uiso 0.52(4) 1 calc R U P F 1
C74 C 0.1778(8) 0.5982(8) 0.5416(6) 0.055(8) Uiso 0.54(2) 1 d D U P D 1
H74A H 0.159005 0.621710 0.554966 0.082 Uiso 0.54(2) 1 calc R U P D 1
H74B H 0.157163 0.581116 0.524401 0.082 Uiso 0.54(2) 1 calc R U P D 1
H74C H 0.191639 0.576038 0.559366 0.082 Uiso 0.54(2) 1 calc R U P D 1
C75 C 0.2441(9) 0.5871(10) 0.5010(8) 0.099(11) Uiso 0.54(2) 1 d D U P D 1
H75A H 0.269187 0.603661 0.487527 0.148 Uiso 0.54(2) 1 calc R U P D 1
H75B H 0.258431 0.564920 0.518468 0.148 Uiso 0.54(2) 1 calc R U P D 1
H75C H 0.223956 0.569998 0.483503 0.148 Uiso 0.54(2) 1 calc R U P D 1
C76 C 0.1890(11) 0.6569(9) 0.4950(8) 0.096(11) Uiso 0.54(2) 1 d D U P D 1
H76A H 0.212504 0.673948 0.480215 0.144 Uiso 0.54(2) 1 calc R U P D 1
H76B H 0.167448 0.639740 0.478538 0.144 Uiso 0.54(2) 1 calc R U P D 1
H76C H 0.170668 0.679264 0.509893 0.144 Uiso 0.54(2) 1 calc R U P D 1
Cu1 Cu 0.56171(15) 0.60121(17) 0.57397(14) 0.0505(12) Uani 0.692(4) 1 d D . P G
1
F7 F 0.5578(3) 0.7299(3) 0.5009(2) 0.097(3) Uiso 1 1 d . . . . .
F8 F 0.5765(3) 0.6879(3) 0.4517(2) 0.107(3) Uiso 1 1 d . . . . .
F9 F 0.6308(3) 0.7207(3) 0.4850(2) 0.101(3) Uiso 1 1 d . . . . .
F1 F 0.5279(5) 0.4698(5) 0.6447(3) 0.104(2) Uiso 0.692(4) 1 d D U P G 1
F2 F 0.5738(5) 0.4493(4) 0.5999(3) 0.103(2) Uiso 0.692(4) 1 d D U P G 1
F10 F 0.6407(4) 0.5012(4) 0.4960(3) 0.167(5) Uiso 1 1 d . . . . .
F11 F 0.6811(5) 0.5525(5) 0.4689(4) 0.190(5) Uiso 1 1 d . . . . .
F12 F 0.7007(5) 0.5309(5) 0.5281(4) 0.199(6) Uiso 1 1 d . . . . .
F3 F 0.5997(4) 0.4545(4) 0.6558(3) 0.108(2) Uiso 0.692(4) 1 d D U P G 1
F4 F 0.7109(5) 0.6409(5) 0.6371(4) 0.136(4) Uiso 0.692(4) 1 d D U P G 1
F5 F 0.6923(5) 0.5981(5) 0.6802(4) 0.153(4) Uiso 0.692(4) 1 d D U P G 1
F6 F 0.7293(5) 0.5676(5) 0.6301(4) 0.158(4) Uiso 0.692(4) 1 d D U P G 1
O1 O 0.5535(7) 0.5475(5) 0.6061(5) 0.094(2) Uiso 0.692(4) 1 d D U P G 1
O3 O 0.5673(3) 0.6534(3) 0.5382(3) 0.080(3) Uiso 1 1 d . . . . .
O4 O 0.6121(3) 0.5658(4) 0.5451(3) 0.101(3) Uiso 1 1 d D . . . .
O2 O 0.6270(5) 0.6184(5) 0.6142(4) 0.092(3) Uiso 0.692(4) 1 d D U P G 1
N2 N 0.4755(4) 0.6605(3) 0.6527(3) 0.065(3) Uani 1 1 d . . . . .
H2 H 0.462528 0.660159 0.674805 0.078 Uiso 1 1 calc R U . . .
N1 N 0.5194(4) 0.6416(4) 0.6052(3) 0.061(3) Uani 1 1 d D . . . .
C5 C 0.6982(7) 0.5975(6) 0.6444(5) 0.122(3) Uiso 0.692(4) 1 d D U P G 1
C15 C 0.4685(5) 0.6934(4) 0.6249(4) 0.065(4) Uani 1 1 d D . . . .
C6 C 0.5925(5) 0.6527(5) 0.5089(4) 0.081(5) Uiso 1 1 d . . . . .
C7 C 0.5880(6) 0.6982(5) 0.4869(4) 0.085(5) Uiso 1 1 d . . . . .
C14 C 0.5065(5) 0.6292(5) 0.6384(4) 0.078(4) Uani 1 1 d . . . . .
H14 H 0.517325 0.601892 0.650880 0.094 Uiso 1 1 calc R U . . .
C16 C 0.4941(5) 0.6816(5) 0.5983(4) 0.076(4) Uani 1 1 d . . . . .
H16 H 0.495844 0.698591 0.575691 0.091 Uiso 1 1 calc R U . . .
C8 C 0.6189(6) 0.6171(6) 0.4943(5) 0.099(5) Uiso 1 1 d . . . . .
H8 H 0.630246 0.619909 0.469696 0.119 Uiso 1 1 calc R U . . .
C2 C 0.5714(6) 0.4758(6) 0.6308(4) 0.100(2) Uiso 0.692(4) 1 d D U P G 1
C9 C 0.6294(6) 0.5777(6) 0.5138(5) 0.099(5) Uiso 1 1 d . . . . .
C4 C 0.6474(8) 0.5910(7) 0.6345(6) 0.104(2) Uiso 0.692(4) 1 d D U P G 1
C1 C 0.5834(7) 0.5273(8) 0.6243(6) 0.0970(19) Uiso 0.692(4) 1 d D U P G 1
C10 C 0.6733(9) 0.5399(9) 0.5042(7) 0.151(8) Uiso 1 1 d . . . . .
C3 C 0.6274(8) 0.5443(8) 0.6411(6) 0.100(2) Uiso 0.692(4) 1 d D U P G 1
H3 H 0.644130 0.523842 0.657207 0.120 Uiso 0.692(4) 1 calc R U P G 1
C102 C 0.3222(5) 0.8337(4) 0.6688(4) 0.049(5) Uiso 0.609(10) 1 d DG U P H 1
C103 C 0.3005(5) 0.8599(5) 0.6411(3) 0.055(6) Uiso 0.609(10) 1 d G U P H 1
H103 H 0.304959 0.851630 0.615896 0.066 Uiso 0.609(10) 1 calc R U P H 1
C98 C 0.2723(5) 0.8982(5) 0.6503(4) 0.057(7) Uiso 0.609(10) 1 d G U P H 1
H98 H 0.257477 0.916135 0.631398 0.068 Uiso 0.609(10) 1 calc R U P H 1
C99 C 0.2658(6) 0.9103(5) 0.6872(4) 0.060(7) Uiso 0.609(10) 1 d G U P H 1
H99 H 0.246520 0.936522 0.693501 0.072 Uiso 0.609(10) 1 calc R U P H 1
C100 C 0.2875(6) 0.8841(6) 0.7149(3) 0.072(8) Uiso 0.609(10) 1 d G U P H 1
H100 H 0.283044 0.892403 0.740103 0.086 Uiso 0.609(10) 1 calc R U P H 1
C101 C 0.3157(5) 0.8458(5) 0.7057(3) 0.062(6) Uiso 0.609(10) 1 d G U P H 1
H101 H 0.330526 0.827898 0.724602 0.074 Uiso 0.609(10) 1 calc R U P H 1
N3 N 0.4351(4) 0.7656(4) 0.6467(4) 0.032(4) Uiso 0.609(10) 1 d D U P H 1
H3A H 0.462035 0.777840 0.636617 0.038 Uiso 0.609(10) 1 calc R U P H 1
H3B H 0.441957 0.757800 0.670463 0.038 Uiso 0.609(10) 1 calc R U P H 1
C97 C 0.4241(6) 0.7224(5) 0.6268(5) 0.046(5) Uiso 0.609(10) 1 d D U P H 1
H97A H 0.412682 0.729815 0.601581 0.056 Uiso 0.609(10) 1 calc R U P H 1
H97B H 0.398769 0.704906 0.639928 0.056 Uiso 0.609(10) 1 calc R U P H 1
C104 C 0.3499(5) 0.7904(5) 0.6613(5) 0.039(5) Uiso 0.609(10) 1 d D U P H 1
H10A H 0.333274 0.771195 0.642551 0.047 Uiso 0.609(10) 1 calc R U P H 1
H10B H 0.352574 0.771658 0.684279 0.047 Uiso 0.609(10) 1 calc R U P H 1
C105 C 0.3990(5) 0.8033(5) 0.6475(5) 0.043(5) Uiso 0.609(10) 1 d D U P H 1
H10C H 0.395659 0.815849 0.622109 0.051 Uiso 0.609(10) 1 calc R U P H 1
H10D H 0.411267 0.829002 0.663195 0.051 Uiso 0.609(10) 1 calc R U P H 1
C75A C 0.2408(8) 0.6189(9) 0.4828(6) 0.043(8) Uiso 0.46(2) 1 d D U P D 2
H75D H 0.249542 0.650439 0.474460 0.064 Uiso 0.46(2) 1 calc R U P D 2
H75E H 0.269528 0.599527 0.484878 0.064 Uiso 0.46(2) 1 calc R U P D 2
H75F H 0.219013 0.604598 0.464958 0.064 Uiso 0.46(2) 1 calc R U P D 2
C73A C 0.2176(7) 0.6219(8) 0.5190(6) 0.056(18) Uiso 0.46(2) 1 d D U P D 2
C76A C 0.1698(10) 0.6509(11) 0.5154(11) 0.108(13) Uiso 0.46(2) 1 d D U P D 2
H76D H 0.176898 0.682631 0.506453 0.162 Uiso 0.46(2) 1 calc R U P D 2
H76E H 0.148512 0.635193 0.497829 0.162 Uiso 0.46(2) 1 calc R U P D 2
H76F H 0.154305 0.652844 0.539602 0.162 Uiso 0.46(2) 1 calc R U P D 2
C74A C 0.2044(13) 0.5760(10) 0.5321(9) 0.101(13) Uiso 0.46(2) 1 d D U P D 2
H74D H 0.188916 0.578844 0.556292 0.152 Uiso 0.46(2) 1 calc R U P D 2
H74E H 0.182307 0.561429 0.514531 0.152 Uiso 0.46(2) 1 calc R U P D 2
H74F H 0.232822 0.556358 0.534450 0.152 Uiso 0.46(2) 1 calc R U P D 2
C64A C 0.2016(5) 0.5332(5) 0.6617(4) 0.051(4) Uiso 0.856(14) 1 d D U P A 2
H64D H 0.176931 0.511334 0.670046 0.076 Uiso 0.856(14) 1 calc R U P A 2
H64E H 0.188952 0.552908 0.641784 0.076 Uiso 0.856(14) 1 calc R U P A 2
H64F H 0.229027 0.515498 0.652619 0.076 Uiso 0.856(14) 1 calc R U P A 2
C63A C 0.2165(5) 0.5637(5) 0.6934(4) 0.048(5) Uiso 0.856(14) 1 d D U P A 2
C66A C 0.1762(5) 0.5949(5) 0.7074(4) 0.069(5) Uiso 0.856(14) 1 d D U P A 2
H66D H 0.187748 0.614110 0.728063 0.103 Uiso 0.856(14) 1 calc R U P A 2
H66E H 0.165349 0.615433 0.687399 0.103 Uiso 0.856(14) 1 calc R U P A 2
H66F H 0.149821 0.575225 0.715852 0.103 Uiso 0.856(14) 1 calc R U P A 2
C65A C 0.2355(5) 0.5323(5) 0.7259(4) 0.055(4) Uiso 0.856(14) 1 d D U P A 2
H65D H 0.245212 0.552384 0.746520 0.083 Uiso 0.856(14) 1 calc R U P A 2
H65E H 0.210204 0.511015 0.734094 0.083 Uiso 0.856(14) 1 calc R U P A 2
H65F H 0.262738 0.513885 0.717314 0.083 Uiso 0.856(14) 1 calc R U P A 2
C43A C 0.4602(7) 0.7930(7) 0.8529(4) 0.043(11) Uiso 0.61(3) 1 d D U P B 2
C44A C 0.4193(9) 0.7660(8) 0.8726(6) 0.064(9) Uiso 0.61(3) 1 d D U P B 2
H44D H 0.388581 0.777641 0.863645 0.095 Uiso 0.61(3) 1 calc R U P B 2
H44E H 0.421956 0.732373 0.867184 0.095 Uiso 0.61(3) 1 calc R U P B 2
H44F H 0.421487 0.770961 0.899351 0.095 Uiso 0.61(3) 1 calc R U P B 2
C46A C 0.5079(6) 0.7779(9) 0.8645(5) 0.060(7) Uiso 0.61(3) 1 d D U P B 2
H46D H 0.511937 0.744444 0.859166 0.090 Uiso 0.61(3) 1 calc R U P B 2
H46E H 0.531859 0.796013 0.850899 0.090 Uiso 0.61(3) 1 calc R U P B 2
H46F H 0.511691 0.783389 0.891065 0.090 Uiso 0.61(3) 1 calc R U P B 2
C45A C 0.4542(9) 0.8440(5) 0.8610(5) 0.049(7) Uiso 0.61(3) 1 d D U P B 2
H45D H 0.422459 0.854163 0.853341 0.073 Uiso 0.61(3) 1 calc R U P B 2
H45E H 0.458084 0.849392 0.887628 0.073 Uiso 0.61(3) 1 calc R U P B 2
H45F H 0.478252 0.862015 0.847462 0.073 Uiso 0.61(3) 1 calc R U P B 2
C38A C 0.5630(8) 0.6809(8) 0.7574(7) 0.077(18) Uiso 0.48(4) 1 d D U P F 2
C39A C 0.5604(13) 0.6351(10) 0.7376(9) 0.069(11) Uiso 0.48(4) 1 d D U P F 2
H39D H 0.587130 0.615218 0.745239 0.104 Uiso 0.48(4) 1 calc R U P F 2
H39E H 0.530453 0.619350 0.743809 0.104 Uiso 0.48(4) 1 calc R U P F 2
H39F H 0.561921 0.640448 0.710907 0.104 Uiso 0.48(4) 1 calc R U P F 2
C40A C 0.6104(9) 0.7030(13) 0.7491(14) 0.107(14) Uiso 0.48(4) 1 d D U P F 2
H40D H 0.612768 0.733289 0.761889 0.160 Uiso 0.48(4) 1 calc R U P F 2
H40E H 0.635915 0.682253 0.757635 0.160 Uiso 0.48(4) 1 calc R U P F 2
H40F H 0.613449 0.707968 0.722385 0.160 Uiso 0.48(4) 1 calc R U P F 2
C41A C 0.5555(15) 0.6724(17) 0.8011(7) 0.123(17) Uiso 0.48(4) 1 d D U P F 2
H41D H 0.557239 0.702550 0.814134 0.184 Uiso 0.48(4) 1 calc R U P F 2
H41E H 0.524369 0.658074 0.805366 0.184 Uiso 0.48(4) 1 calc R U P F 2
H41F H 0.580468 0.651487 0.810379 0.184 Uiso 0.48(4) 1 calc R U P F 2
C18A C 0.6308(9) 0.7809(13) 0.6006(9) 0.035(17) Uiso 0.193(15) 1 d D U P E 2
C21A C 0.6632(16) 0.787(2) 0.6358(14) 0.082(7) Uiso 0.193(15) 1 d D U P E 2
H21D H 0.667968 0.821058 0.640413 0.123 Uiso 0.193(15) 1 calc R U P E 2
H21E H 0.647809 0.773067 0.657251 0.123 Uiso 0.193(15) 1 calc R U P E 2
H21F H 0.694079 0.772435 0.631533 0.123 Uiso 0.193(15) 1 calc R U P E 2
C20A C 0.6245(18) 0.7285(12) 0.5944(16) 0.057(19) Uiso 0.193(15) 1 d D U P E 2
H20D H 0.609153 0.714550 0.616110 0.086 Uiso 0.193(15) 1 calc R U P E 2
H20E H 0.604517 0.723362 0.572551 0.086 Uiso 0.193(15) 1 calc R U P E 2
H20F H 0.655567 0.713871 0.590550 0.086 Uiso 0.193(15) 1 calc R U P E 2
C19A C 0.6544(17) 0.8070(19) 0.5687(13) 0.07(2) Uiso 0.193(15) 1 d D U P E 2
H19D H 0.657067 0.840371 0.574949 0.102 Uiso 0.193(15) 1 calc R U P E 2
H19E H 0.686091 0.793980 0.564312 0.102 Uiso 0.193(15) 1 calc R U P E 2
H19F H 0.635042 0.803471 0.546313 0.102 Uiso 0.193(15) 1 calc R U P E 2
C48A C 0.2755(7) 0.7380(8) 0.7837(5) 0.050(18) Uiso 0.47(4) 1 d D U P C 2
C49A C 0.2279(8) 0.7426(14) 0.7647(8) 0.063(10) Uiso 0.47(4) 1 d D U P C 2
H49D H 0.203924 0.752619 0.782726 0.095 Uiso 0.47(4) 1 calc R U P C 2
H49E H 0.230130 0.765927 0.744876 0.095 Uiso 0.47(4) 1 calc R U P C 2
H49F H 0.218701 0.712183 0.754232 0.095 Uiso 0.47(4) 1 calc R U P C 2
C50A C 0.2738(12) 0.6981(11) 0.8142(8) 0.072(11) Uiso 0.47(4) 1 d D U P C 2
H50D H 0.248837 0.705328 0.832253 0.108 Uiso 0.47(4) 1 calc R U P C 2
H50E H 0.266867 0.667840 0.802424 0.108 Uiso 0.47(4) 1 calc R U P C 2
H50F H 0.304529 0.696331 0.826831 0.108 Uiso 0.47(4) 1 calc R U P C 2
C51A C 0.2843(11) 0.7855(9) 0.8015(10) 0.069(11) Uiso 0.47(4) 1 d D U P C 2
H51D H 0.257577 0.793432 0.817719 0.103 Uiso 0.47(4) 1 calc R U P C 2
H51E H 0.313639 0.784301 0.816018 0.103 Uiso 0.47(4) 1 calc R U P C 2
H51F H 0.287314 0.809508 0.782186 0.103 Uiso 0.47(4) 1 calc R U P C 2
C97A C 0.4506(8) 0.7395(8) 0.6409(8) 0.053(8) Uiso 0.391(10) 1 d D U P H 2
H97C H 0.457835 0.741309 0.667650 0.064 Uiso 0.391(10) 1 calc R U P H 2
H97D H 0.465810 0.766387 0.628281 0.064 Uiso 0.391(10) 1 calc R U P H 2
N3A N 0.3996(7) 0.7400(7) 0.6349(6) 0.051(6) Uiso 0.391(10) 1 d D U P H 2
H3AA H 0.388106 0.711646 0.642125 0.061 Uiso 0.391(10) 1 calc R U P H 2
H3AB H 0.394720 0.742264 0.610068 0.061 Uiso 0.391(10) 1 calc R U P H 2
C106 C 0.3708(8) 0.7759(6) 0.6525(7) 0.032(6) Uiso 0.391(10) 1 d D U P H 2
H10E H 0.372334 0.769803 0.679450 0.038 Uiso 0.391(10) 1 calc R U P H 2
H10F H 0.337571 0.769909 0.644905 0.038 Uiso 0.391(10) 1 calc R U P H 2
C1A C 0.3793(7) 0.8280(6) 0.6474(7) 0.040(7) Uiso 0.391(10) 1 d D U P H 2
H1AA H 0.408668 0.836828 0.660828 0.049 Uiso 0.391(10) 1 calc R U P H 2
H1AB H 0.384620 0.834365 0.620833 0.049 Uiso 0.391(10) 1 calc R U P H 2
C107 C 0.3267(6) 0.8667(7) 0.6972(4) 0.034(7) Uiso 0.391(10) 1 d G U P H 2
H107 H 0.345795 0.855044 0.716864 0.041 Uiso 0.391(10) 1 calc R U P H 2
C108 C 0.3396(6) 0.8581(7) 0.6608(4) 0.033(7) Uiso 0.391(10) 1 d DG U P H 2
C109 C 0.3116(7) 0.8751(7) 0.6320(4) 0.038(8) Uiso 0.391(10) 1 d DG U P H 2
H109 H 0.320450 0.869252 0.607101 0.046 Uiso 0.391(10) 1 calc R U P H 2
C110 C 0.2708(7) 0.9007(7) 0.6398(5) 0.047(9) Uiso 0.391(10) 1 d G U P H 2
H110 H 0.251643 0.912275 0.620180 0.056 Uiso 0.391(10) 1 calc R U P H 2
C111 C 0.2578(6) 0.9092(8) 0.6763(6) 0.044(9) Uiso 0.391(10) 1 d G U P H 2
H111 H 0.229912 0.926683 0.681601 0.053 Uiso 0.391(10) 1 calc R U P H 2
C112 C 0.2858(7) 0.8922(7) 0.7050(4) 0.021(7) Uiso 0.391(10) 1 d G U P H 2
H112 H 0.276987 0.898068 0.729943 0.025 Uiso 0.391(10) 1 calc R U P H 2
O5 O 0.4727(12) 0.6006(11) 0.7179(9) 0.032(14) Uiso 0.189(17) 1 d . . P . .
H5A H 0.457251 0.613722 0.735253 0.048 Uiso 0.189(17) 1 d R U P . .
H5B H 0.451411 0.590192 0.703363 0.048 Uiso 0.189(17) 1 d R U P . .
F1A F 0.5972(9) 0.4517(9) 0.6172(8) 0.103(3) Uiso 0.308(4) 1 d D U P G -2
F2A F 0.5462(10) 0.4756(10) 0.6571(6) 0.103(3) Uiso 0.308(4) 1 d D U P G -2
F3A F 0.5268(9) 0.4253(8) 0.6101(6) 0.107(3) Uiso 0.308(4) 1 d D U P G -2
F4A F 0.4478(8) 0.5130(9) 0.4876(7) 0.114(4) Uiso 0.308(4) 1 d D U P G -2
F5A F 0.5077(9) 0.5291(8) 0.4644(5) 0.110(4) Uiso 0.308(4) 1 d D U P G -2
F6A F 0.4968(10) 0.4568(6) 0.4889(7) 0.107(5) Uiso 0.308(4) 1 d D U P G -2
O2A O 0.5131(9) 0.5640(7) 0.5319(7) 0.076(5) Uiso 0.308(4) 1 d D U P G -2
C5A C 0.4935(10) 0.5027(8) 0.4918(7) 0.103(3) Uiso 0.308(4) 1 d D U P G -2
C2A C 0.5504(9) 0.4647(9) 0.6205(6) 0.101(2) Uiso 0.308(4) 1 d D U P G -2
C4A C 0.5100(7) 0.5219(8) 0.5271(7) 0.097(3) Uiso 0.308(4) 1 d D U P G -2
C115 C 0.5396(13) 0.5044(10) 0.5933(8) 0.0977(19) Uiso 0.308(4) 1 d D U P G -2
C3A C 0.5229(14) 0.4896(12) 0.5564(8) 0.097(3) Uiso 0.308(4) 1 d D U P G -2
H3AC H 0.520531 0.456921 0.551476 0.116 Uiso 0.308(4) 1 calc R U P G -2
O38 O 0.5489(14) 0.5428(9) 0.6059(9) 0.095(2) Uiso 0.308(4) 1 d D U P G -2
Cu1A Cu 0.5785(4) 0.6105(5) 0.5792(4) 0.0505(12) Uani 0.308(4) 1 d D . P G 2

loop_
_atom_site_aniso_label
_atom_site_aniso_U_11
_atom_site_aniso_U_22
_atom_site_aniso_U_33
_atom_site_aniso_U_23
_atom_site_aniso_U_13
_atom_site_aniso_U_12
Cr1 0.0309(13) 0.0341(11) 0.0176(10) -0.0003(8) -0.0023(8) -0.0044(9)
Cr2 0.0273(13) 0.0378(11) 0.0198(9) 0.0008(8) -0.0026(8) -0.0053(9)
Cr3 0.0308(13) 0.0412(12) 0.0231(10) 0.0001(8) -0.0004(9) -0.0073(9)
Cr8 0.0350(13) 0.0401(11) 0.0186(9) -0.0030(8) -0.0018(8) -0.0029(9)
Cr6 0.0396(14) 0.0389(12) 0.0224(10) 0.0076(9) -0.0021(9) -0.0002(10)
Cr7 0.0413(14) 0.0432(12) 0.0198(10) 0.0035(8) -0.0042(9) -0.0035(10)
Cr4 0.0375(14) 0.0401(12) 0.0325(11) 0.0029(9) -0.0050(9) -0.0084(10)
Cr5 0.0500(15) 0.0488(13) 0.0283(10) 0.0085(9) -0.0016(10) -0.0157(11)
F13 0.026(4) 0.036(3) 0.023(3) 0.002(3) -0.003(3) -0.008(3)
F14 0.033(4) 0.042(3) 0.021(3) 0.000(3) -0.003(3) -0.017(3)
F20 0.033(4) 0.039(3) 0.018(3) 0.002(3) 0.000(3) -0.008(3)
F19 0.046(4) 0.028(3) 0.021(3) -0.002(3) 0.002(3) -0.001(3)
F18 0.045(4) 0.037(3) 0.025(3) 0.006(3) -0.004(3) -0.010(3)
F16 0.036(4) 0.038(3) 0.029(3) 0.002(3) -0.002(3) -0.005(3)
F15 0.038(4) 0.037(3) 0.029(3) 0.002(3) -0.002(3) -0.010(3)
F17 0.044(4) 0.044(4) 0.031(3) 0.006(3) 0.001(3) -0.009(3)
O35 0.033(4) 0.037(4) 0.020(3) -0.004(3) 0.001(3) -0.013(3)
O37 0.024(5) 0.023(4) 0.031(4) 0.005(3) -0.007(4) 0.002(4)
O7 0.032(5) 0.035(4) 0.024(4) -0.004(3) -0.001(3) 0.004(4)
O13 0.032(5) 0.037(4) 0.024(3) 0.003(3) 0.003(3) -0.010(3)
O6 0.030(5) 0.051(5) 0.021(3) -0.002(3) 0.000(3) 0.004(4)
O31 0.036(5) 0.034(4) 0.026(4) -0.002(3) -0.001(3) 0.006(3)
O8 0.059(6) 0.033(4) 0.022(4) -0.003(4) 0.005(4) 0.006(4)
O33 0.032(6) 0.055(5) 0.022(4) 0.002(4) 0.000(4) -0.007(4)
O30 0.042(4) 0.039(4) 0.027(4) -0.012(3) 0.001(4) -0.002(3)
O26 0.024(5) 0.051(4) 0.038(4) 0.003(3) 0.005(4) -0.006(3)
O9 0.046(6) 0.037(5) 0.034(4) 0.002(4) 0.008(4) 0.000(4)
O34 0.036(4) 0.040(4) 0.021(4) 0.004(3) -0.002(3) -0.011(4)
O29 0.029(5) 0.054(4) 0.035(4) -0.003(3) -0.006(4) -0.022(4)
O36 0.029(5) 0.046(5) 0.032(4) 0.005(4) -0.001(4) 0.003(4)
O27 0.032(5) 0.044(4) 0.028(4) -0.001(3) 0.001(3) 0.001(3)
O14 0.024(5) 0.054(4) 0.046(4) 0.012(4) -0.012(4) 0.004(4)
O32 0.038(5) 0.045(5) 0.030(4) 0.001(4) -0.004(4) -0.003(4)
O11 0.043(5) 0.059(5) 0.027(4) 0.004(4) -0.011(3) -0.014(4)
O23 0.054(6) 0.047(5) 0.044(4) -0.005(4) 0.002(4) 0.006(4)
O10 0.036(5) 0.061(5) 0.024(3) -0.001(3) -0.007(3) -0.010(4)
O16 0.063(6) 0.055(5) 0.018(4) -0.003(4) -0.001(4) -0.020(5)
O18 0.032(5) 0.050(5) 0.046(4) -0.006(4) 0.002(4) 0.008(4)
O12 0.046(5) 0.039(4) 0.027(3) -0.005(3) 0.002(3) -0.011(4)
O28 0.061(6) 0.054(5) 0.046(4) 0.002(4) -0.006(4) -0.024(4)
O17 0.083(7) 0.051(6) 0.016(4) 0.006(4) -0.011(4) -0.015(5)
O25 0.047(5) 0.047(5) 0.048(4) 0.016(4) -0.002(4) -0.021(4)
O20 0.058(6) 0.052(5) 0.034(4) 0.018(4) -0.010(4) -0.010(4)
O15 0.024(5) 0.046(5) 0.081(6) 0.001(4) -0.012(5) 0.007(4)
O22 0.061(6) 0.052(5) 0.061(5) -0.002(4) -0.011(4) 0.005(4)
O19 0.035(5) 0.082(6) 0.039(5) -0.013(4) 0.009(4) -0.010(4)
O24 0.062(6) 0.066(5) 0.053(5) 0.024(4) -0.013(4) -0.046(5)
O21 0.102(7) 0.058(5) 0.047(4) 0.020(4) -0.026(5) -0.028(5)
C92 0.041(10) 0.029(8) 0.017(6) 0.004(5) -0.003(6) 0.002(8)
C22 0.011(7) 0.050(9) 0.025(7) -0.010(7) -0.009(6) 0.007(6)
C82 0.042(10) 0.033(7) 0.028(8) 0.000(6) -0.003(8) -0.007(7)
C17 0.034(7) 0.038(6) 0.021(4) 0.004(4) 0.001(4) 0.001(5)
C88 0.044(6) 0.058(6) 0.019(4) -0.004(4) 0.007(3) -0.010(4)
C87 0.038(5) 0.026(6) 0.021(3) -0.007(4) 0.001(3) -0.008(4)
C32 0.030(6) 0.041(5) 0.029(4) -0.002(3) 0.001(4) -0.004(4)
C27 0.029(5) 0.048(6) 0.026(4) -0.001(4) -0.009(3) 0.000(4)
C33 0.038(6) 0.039(5) 0.042(4) -0.008(4) 0.012(4) -0.010(3)
C67 0.034(5) 0.050(5) 0.021(5) -0.004(4) -0.001(4) -0.003(4)
C72 0.034(7) 0.051(5) 0.028(5) -0.011(4) 0.007(5) -0.019(5)
C77 0.042(5) 0.042(4) 0.024(5) -0.008(4) -0.001(4) 0.001(4)
C42 0.052(9) 0.055(9) 0.017(7) 0.006(7) -0.001(6) 0.002(7)
C62 0.034(7) 0.038(7) 0.041(5) 0.006(5) 0.005(4) -0.020(6)
C57 0.033(7) 0.049(5) 0.048(5) 0.004(4) 0.012(4) 0.000(4)
C79 0.057(6) 0.054(8) 0.063(8) -0.016(6) 0.021(5) 0.000(6)
C23 0.043(9) 0.044(8) 0.027(6) 0.002(6) 0.010(7) 0.009(7)
C28 0.036(6) 0.054(5) 0.039(4) -0.003(5) -0.019(4) -0.002(4)
C47 0.036(7) 0.062(7) 0.027(6) 0.002(4) 0.003(6) 0.001(5)
C37 0.024(6) 0.055(5) 0.044(7) 0.005(6) -0.007(6) 0.004(5)
C52 0.049(8) 0.050(5) 0.040(4) 0.011(4) -0.006(5) -0.001(4)
C68 0.036(6) 0.057(6) 0.052(5) -0.005(5) 0.013(5) 0.001(4)
C78 0.057(6) 0.044(5) 0.054(6) -0.018(4) 0.020(4) -0.004(5)
C83 0.045(10) 0.080(9) 0.029(7) 0.016(7) -0.009(7) -0.019(8)
C34 0.086(10) 0.051(8) 0.048(5) -0.012(5) 0.028(5) -0.023(6)
C35 0.065(8) 0.034(5) 0.096(9) -0.004(6) 0.017(7) -0.004(5)
C69 0.032(8) 0.068(6) 0.073(7) 0.005(6) 0.001(7) 0.006(5)
C53 0.073(7) 0.050(6) 0.046(4) 0.019(4) 0.001(5) 0.008(4)
C93 0.055(11) 0.045(9) 0.063(9) 0.005(7) -0.007(7) 0.020(8)
C36 0.058(7) 0.081(9) 0.060(6) -0.014(7) -0.001(5) -0.031(6)
C58 0.097(9) 0.053(5) 0.061(6) 0.005(5) 0.023(6) 0.024(5)
C24 0.089(11) 0.058(9) 0.073(9) -0.033(8) -0.015(9) 0.007(8)
C89 0.060(8) 0.128(12) 0.037(6) 0.021(7) -0.006(5) -0.019(7)
C29 0.031(7) 0.078(7) 0.075(8) -0.016(7) -0.017(6) 0.005(5)
C80 0.074(8) 0.088(10) 0.072(7) -0.056(6) 0.016(6) -0.020(8)
C90 0.109(11) 0.077(6) 0.059(8) 0.012(7) 0.009(7) -0.048(7)
C30 0.072(10) 0.102(10) 0.038(4) -0.014(5) -0.023(5) 0.010(8)
C31 0.071(10) 0.067(6) 0.103(10) 0.023(7) -0.057(8) -0.024(6)
C54 0.076(9) 0.081(8) 0.070(8) 0.028(6) 0.013(7) 0.029(7)
C91 0.091(10) 0.107(8) 0.055(8) -0.001(8) 0.032(7) 0.032(8)
C70 0.038(6) 0.078(8) 0.114(10) -0.001(8) 0.014(7) -0.008(6)
C94 0.051(11) 0.045(8) 0.141(13) -0.009(9) -0.025(10) 0.016(7)
C71 0.098(11) 0.086(10) 0.048(5) -0.008(5) 0.023(6) 0.014(8)
C55 0.177(15) 0.063(9) 0.043(5) 0.018(5) -0.004(7) 0.008(9)
C25 0.075(12) 0.075(11) 0.119(13) -0.035(10) 0.034(11) 0.008(9)
C81 0.110(12) 0.044(6) 0.097(8) 0.000(6) 0.049(7) 0.009(7)
C84 0.117(15) 0.138(14) 0.048(9) -0.010(10) -0.037(9) 0.026(12)
C26 0.147(16) 0.084(11) 0.062(9) -0.005(9) -0.009(10) 0.050(11)
C95 0.082(12) 0.048(9) 0.184(18) 0.036(11) -0.028(12) -0.005(9)
C56 0.069(7) 0.080(9) 0.101(10) 0.049(8) 0.009(7) 0.002(6)
C85 0.057(11) 0.122(13) 0.067(9) 0.033(9) -0.014(8) 0.029(10)
C86 0.080(12) 0.152(15) 0.095(12) 0.092(12) -0.039(10) -0.036(11)
C96 0.081(12) 0.088(11) 0.120(14) -0.056(11) -0.021(10) 0.032(9)
C59 0.126(11) 0.036(7) 0.139(13) -0.002(9) 0.021(9) 0.014(6)
C60 0.211(17) 0.118(13) 0.091(8) 0.024(9) 0.085(10) 0.083(13)
C61 0.139(12) 0.111(13) 0.120(10) 0.007(11) -0.013(10) 0.067(9)
Cu1 0.059(3) 0.043(2) 0.049(2) -0.0102(15) -0.010(2) -0.009(2)
N2 0.073(8) 0.064(7) 0.058(6) 0.013(5) 0.004(5) 0.014(5)
N1 0.057(7) 0.073(7) 0.053(5) 0.005(5) -0.008(5) 0.007(5)
C15 0.080(10) 0.051(7) 0.065(7) 0.016(6) 0.009(6) 0.007(6)
C14 0.087(11) 0.082(9) 0.065(7) 0.019(6) 0.012(6) 0.033(7)
C16 0.084(11) 0.073(8) 0.070(7) 0.018(6) 0.014(7) 0.014(7)
Cu1A 0.059(3) 0.043(2) 0.049(2) -0.0102(15) -0.010(2) -0.009(2)

_geom_special_details            
;
 All esds (except the esd in the dihedral angle between two l.s. planes)
 are estimated using the full covariance matrix.  The cell esds are taken
 into account individually in the estimation of esds in distances, angles
 and torsion angles; correlations between esds in cell parameters are only
 used when they are defined by crystal symmetry.  An approximate (isotropic)
 treatment of cell esds is used for estimating esds involving l.s. planes.
;
loop_
_geom_bond_atom_site_label_1
_geom_bond_atom_site_label_2
_geom_bond_distance
_geom_bond_site_symmetry_2
_geom_bond_publ_flag
Cr1 F13 1.932(5) . ?
Cr1 F20 1.935(5) . ?
Cr1 O35 1.943(6) . ?
Cr1 O37 1.943(7) . ?
Cr1 O7 1.960(6) . ?
Cr1 O13 1.955(6) . ?
Cr2 F13 1.965(5) . ?
Cr2 F14 1.942(5) . ?
Cr2 O31 1.983(7) . ?
Cr2 O33 1.939(8) . ?
Cr2 O34 1.952(7) . ?
Cr2 O36 1.968(8) . ?
Cr3 F14 1.935(5) . ?
Cr3 F15 1.941(5) . ?
Cr3 O30 1.950(7) . ?
Cr3 O29 1.952(7) . ?
Cr3 O27 1.954(7) . ?
Cr3 O32 1.954(7) . ?
Cr8 F20 1.930(5) . ?
Cr8 F19 1.928(5) . ?
Cr8 O6 1.943(7) . ?
Cr8 O8 1.956(7) . ?
Cr8 O10 1.959(7) . ?
Cr8 O12 1.958(7) . ?
Cr6 F18 1.989(5) . ?
Cr6 F17 1.975(5) . ?
Cr6 O18 1.990(7) . ?
Cr6 O17 1.984(7) . ?
Cr6 O20 1.997(7) . ?
Cr6 O15 2.003(8) . ?
Cr7 F19 1.940(5) . ?
Cr7 F18 1.913(6) . ?
Cr7 O9 1.961(8) . ?
Cr7 O14 1.959(7) . ?
Cr7 O11 1.964(7) . ?
Cr7 O16 1.925(7) . ?
Cr4 F16 1.922(5) . ?
Cr4 F15 1.928(5) . ?
Cr4 O26 1.964(7) . ?
Cr4 O23 1.942(7) . ?
Cr4 O28 1.955(7) . ?
Cr4 O25 1.933(7) . ?
Cr5 F16 1.947(5) . ?
Cr5 F17 1.944(6) . ?
Cr5 O22 1.982(8) . ?
Cr5 O19 1.960(8) . ?
Cr5 O24 1.985(7) . ?
Cr5 O21 1.955(8) . ?
O35 C87 1.277(11) . ?
O37 C92 1.242(12) . ?
O7 C17 1.262(11) . ?
O13 C32 1.276(11) . ?
O6 C17 1.268(11) . ?
O31 C77 1.262(12) . ?
O8 C22 1.271(12) . ?
O33 C82 1.287(12) . ?
O30 C77 1.272(12) . ?
O26 C67 1.265(12) . ?
O9 C22 1.267(12) . ?
O34 C87 1.255(11) . ?
O29 C72 1.270(12) . ?
O36 C92 1.288(12) . ?
O27 C67 1.277(12) . ?
O14 C37 1.274(13) . ?
O32 C82 1.259(13) . ?
O11 C27 1.257(12) . ?
O23 C57 1.271(13) . ?
O10 C27 1.255(11) . ?
O16 C42 1.266(13) . ?
O18 C47 1.265(13) . ?
O12 C32 1.262(11) . ?
O28 C72 1.259(12) . ?
O17 C42 1.232(13) . ?
O25 C62 1.260(12) . ?
O20 C52 1.218(13) . ?
O15 C37 1.235(12) . ?
O22 C57 1.238(13) . ?
O19 C47 1.258(13) . ?
O24 C62 1.249(12) . ?
O21 C52 1.233(13) . ?
C92 C93 1.483(15) . ?
C22 C23 1.498(14) . ?
C82 C83 1.503(15) . ?
C17 C18 1.541(16) . ?
C17 C18A 1.54(2) . ?
C88 C87 1.533(14) . ?
C88 C89 1.527(15) . ?
C88 C90 1.531(15) . ?
C88 C91 1.506(16) . ?
C32 C33 1.537(14) . ?
C27 C28 1.517(14) . ?
C33 C34 1.527(14) . ?
C33 C35 1.534(15) . ?
C33 C36 1.550(15) . ?
C67 C68 1.496(15) . ?
C72 C73 1.540(18) . ?
C72 C73A 1.541(19) . ?
C77 C78 1.518(15) . ?
C42 C43 1.550(19) . ?
C42 C43A 1.547(17) . ?
C62 C63 1.54(2) . ?
C62 C63A 1.533(15) . ?
C57 C58 1.562(17) . ?
C79 H79A 0.9800 . ?
C79 H79B 0.9800 . ?
C79 H79C 0.9800 . ?
C79 C78 1.528(15) . ?
C23 C24 1.545(15) . ?
C23 C25 1.507(16) . ?
C23 C26 1.568(16) . ?
C28 C29 1.522(15) . ?
C28 C30 1.531(15) . ?
C28 C31 1.521(16) . ?
C47 C48 1.477(18) . ?
C47 C48A 1.473(19) . ?
C37 C38 1.501(19) . ?
C37 C38A 1.50(2) . ?
C63 C64 1.49(2) . ?
C63 C65 1.58(3) . ?
C63 C66 1.53(3) . ?
C52 C53 1.546(16) . ?
C68 C69 1.525(15) . ?
C68 C70 1.506(16) . ?
C68 C71 1.524(16) . ?
C78 C80 1.566(17) . ?
C78 C81 1.522(16) . ?
C83 C84 1.532(17) . ?
C83 C85 1.573(17) . ?
C83 C86 1.509(16) . ?
C34 H34A 0.9800 . ?
C34 H34B 0.9800 . ?
C34 H34C 0.9800 . ?
C43 C44 1.55(2) . ?
C43 C45 1.48(2) . ?
C43 C46 1.47(2) . ?
C35 H35A 0.9800 . ?
C35 H35B 0.9800 . ?
C35 H35C 0.9800 . ?
C48 C49 1.514(19) . ?
C48 C50 1.59(2) . ?
C48 C51 1.52(2) . ?
C73 C74 1.44(2) . ?
C73 C75 1.46(2) . ?
C73 C76 1.58(2) . ?
C69 H69A 0.9800 . ?
C69 H69B 0.9800 . ?
C69 H69C 0.9800 . ?
C53 C54 1.490(16) . ?
C53 C55 1.504(16) . ?
C53 C56 1.573(17) . ?
C93 C94 1.560(16) . ?
C93 C95 1.529(17) . ?
C93 C96 1.512(17) . ?
C18 C19 1.52(2) . ?
C18 C20 1.51(2) . ?
C18 C21 1.580(19) . ?
C36 H36A 0.9800 . ?
C36 H36B 0.9800 . ?
C36 H36C 0.9800 . ?
C58 C59 1.469(18) . ?
C58 C60 1.472(18) . ?
C58 C61 1.547(19) . ?
C24 H24A 0.9800 . ?
C24 H24B 0.9800 . ?
C24 H24C 0.9800 . ?
C89 H89A 0.9800 . ?
C89 H89B 0.9800 . ?
C89 H89C 0.9800 . ?
C29 H29A 0.9800 . ?
C29 H29B 0.9800 . ?
C29 H29C 0.9800 . ?
C80 H80A 0.9800 . ?
C80 H80B 0.9800 . ?
C80 H80C 0.9800 . ?
C64 H64A 0.9800 . ?
C64 H64B 0.9800 . ?
C64 H64C 0.9800 . ?
C38 C39 1.49(2) . ?
C38 C40 1.51(2) . ?
C38 C41 1.61(2) . ?
C44 H44A 0.9800 . ?
C44 H44B 0.9800 . ?
C44 H44C 0.9800 . ?
C90 H90A 0.9800 . ?
C90 H90B 0.9800 . ?
C90 H90C 0.9800 . ?
C30 H30A 0.9800 . ?
C30 H30B 0.9800 . ?
C30 H30C 0.9800 . ?
C31 H31A 0.9800 . ?
C31 H31B 0.9800 . ?
C31 H31C 0.9800 . ?
C54 H54A 0.9800 . ?
C54 H54B 0.9800 . ?
C54 H54C 0.9800 . ?
C91 H91A 0.9800 . ?
C91 H91B 0.9800 . ?
C91 H91C 0.9800 . ?
C70 H70A 0.9800 . ?
C70 H70B 0.9800 . ?
C70 H70C 0.9800 . ?
C94 H94A 0.9800 . ?
C94 H94B 0.9800 . ?
C94 H94C 0.9800 . ?
C71 H71A 0.9800 . ?
C71 H71B 0.9800 . ?
C71 H71C 0.9800 . ?
C55 H55A 0.9800 . ?
C55 H55B 0.9800 . ?
C55 H55C 0.9800 . ?
C65 H65A 0.9800 . ?
C65 H65B 0.9800 . ?
C65 H65C 0.9800 . ?
C25 H25A 0.9800 . ?
C25 H25B 0.9800 . ?
C25 H25C 0.9800 . ?
C81 H81A 0.9800 . ?
C81 H81B 0.9800 . ?
C81 H81C 0.9800 . ?
C84 H84A 0.9800 . ?
C84 H84B 0.9800 . ?
C84 H84C 0.9800 . ?
C26 H26A 0.9800 . ?
C26 H26B 0.9800 . ?
C26 H26C 0.9800 . ?
C95 H95A 0.9800 . ?
C95 H95B 0.9800 . ?
C95 H95C 0.9800 . ?
C56 H56A 0.9800 . ?
C56 H56B 0.9800 . ?
C56 H56C 0.9800 . ?
C85 H85A 0.9800 . ?
C85 H85B 0.9800 . ?
C85 H85C 0.9800 . ?
C66 H66A 0.9800 . ?
C66 H66B 0.9800 . ?
C66 H66C 0.9800 . ?
C86 H86A 0.9800 . ?
C86 H86B 0.9800 . ?
C86 H86C 0.9800 . ?
C96 H96A 0.9800 . ?
C96 H96B 0.9800 . ?
C96 H96C 0.9800 . ?
C19 H19A 0.9800 . ?
C19 H19B 0.9800 . ?
C19 H19C 0.9800 . ?
C45 H45A 0.9800 . ?
C45 H45B 0.9800 . ?
C45 H45C 0.9800 . ?
C59 H59A 0.9800 . ?
C59 H59B 0.9800 . ?
C59 H59C 0.9800 . ?
C20 H20A 0.9800 . ?
C20 H20B 0.9800 . ?
C20 H20C 0.9800 . ?
C21 H21A 0.9800 . ?
C21 H21B 0.9800 . ?
C21 H21C 0.9800 . ?
C60 H60A 0.9800 . ?
C60 H60B 0.9800 . ?
C60 H60C 0.9800 . ?
C49 H49A 0.9800 . ?
C49 H49B 0.9800 . ?
C49 H49C 0.9800 . ?
C39 H39A 0.9800 . ?
C39 H39B 0.9800 . ?
C39 H39C 0.9800 . ?
C46 H46A 0.9800 . ?
C46 H46B 0.9800 . ?
C46 H46C 0.9800 . ?
C50 H50A 0.9800 . ?
C50 H50B 0.9800 . ?
C50 H50C 0.9800 . ?
C51 H51A 0.9800 . ?
C51 H51B 0.9800 . ?
C51 H51C 0.9800 . ?
C40 H40A 0.9800 . ?
C40 H40B 0.9800 . ?
C40 H40C 0.9800 . ?
C61 H61A 0.9800 . ?
C61 H61B 0.9800 . ?
C61 H61C 0.9800 . ?
C41 H41A 0.9800 . ?
C41 H41B 0.9800 . ?
C41 H41C 0.9800 . ?
C74 H74A 0.9800 . ?
C74 H74B 0.9800 . ?
C74 H74C 0.9800 . ?
C75 H75A 0.9800 . ?
C75 H75B 0.9800 . ?
C75 H75C 0.9800 . ?
C76 H76A 0.9800 . ?
C76 H76B 0.9800 . ?
C76 H76C 0.9800 . ?
Cu1 O1 1.935(15) . ?
Cu1 O3 1.975(11) . ?
Cu1 O4 2.030(11) . ?
Cu1 O2 2.395(14) . ?
Cu1 N1 2.004(11) . ?
F7 C7 1.339(15) . ?
F8 C7 1.345(16) . ?
F9 C7 1.366(15) . ?
F1 C2 1.334(12) . ?
F2 C2 1.350(12) . ?
F10 C10 1.47(2) . ?
F11 C10 1.35(2) . ?
F12 C10 1.19(2) . ?
F3 C2 1.349(11) . ?
F4 C5 1.312(12) . ?
F5 C5 1.308(12) . ?
F6 C5 1.326(12) . ?
O1 C1 1.214(17) . ?
O3 C6 1.275(15) . ?
O3 Cu1A 1.946(18) . ?
O4 C9 1.278(17) . ?
O4 Cu1A 2.010(15) . ?
O2 C4 1.214(17) . ?
N2 H2 0.8800 . ?
N2 C15 1.387(14) . ?
N2 C14 1.349(15) . ?
N1 C14 1.302(15) . ?
N1 C16 1.369(15) . ?
N1 Cu1A 2.105(16) . ?
C5 C4 1.49(3) . ?
C15 C16 1.249(17) . ?
C15 C97 1.501(13) . ?
C15 C97A 1.520(15) . ?
C6 C7 1.528(19) . ?
C6 C8 1.363(19) . ?
C14 H14 0.9500 . ?
C16 H16 0.9500 . ?
C8 H8 0.9500 . ?
C8 C9 1.36(2) . ?
C2 C1 1.52(2) . ?
C9 C10 1.67(3) . ?
C4 C3 1.46(3) . ?
C1 C3 1.46(3) . ?
C3 H3 0.9500 . ?
C102 C103 1.3900 . ?
C102 C101 1.3900 . ?
C102 C104 1.482(15) . ?
C103 H103 0.9500 . ?
C103 C98 1.3900 . ?
C98 H98 0.9500 . ?
C98 C99 1.3900 . ?
C99 H99 0.9500 . ?
C99 C100 1.3900 . ?
C100 H100 0.9500 . ?
C100 C101 1.3900 . ?
C101 H101 0.9500 . ?
N3 H3A 0.9100 . ?
N3 H3B 0.9100 . ?
N3 C97 1.457(13) . ?
N3 C105 1.478(13) . ?
C97 H97A 0.9900 . ?
C97 H97B 0.9900 . ?
C104 H10A 0.9900 . ?
C104 H10B 0.9900 . ?
C104 C105 1.514(13) . ?
C105 H10C 0.9900 . ?
C105 H10D 0.9900 . ?
C75A H75D 0.9800 . ?
C75A H75E 0.9800 . ?
C75A H75F 0.9800 . ?
C75A C73A 1.46(2) . ?
C73A C76A 1.59(2) . ?
C73A C74A 1.44(2) . ?
C76A H76D 0.9800 . ?
C76A H76E 0.9800 . ?
C76A H76F 0.9800 . ?
C74A H74D 0.9800 . ?
C74A H74E 0.9800 . ?
C74A H74F 0.9800 . ?
C64A H64D 0.9800 . ?
C64A H64E 0.9800 . ?
C64A H64F 0.9800 . ?
C64A C63A 1.496(17) . ?
C63A C66A 1.529(19) . ?
C63A C65A 1.570(18) . ?
C66A H66D 0.9800 . ?
C66A H66E 0.9800 . ?
C66A H66F 0.9800 . ?
C65A H65D 0.9800 . ?
C65A H65E 0.9800 . ?
C65A H65F 0.9800 . ?
C43A C44A 1.557(17) . ?
C43A C46A 1.47(2) . ?
C43A C45A 1.49(2) . ?
C44A H44D 0.9800 . ?
C44A H44E 0.9800 . ?
C44A H44F 0.9800 . ?
C46A H46D 0.9800 . ?
C46A H46E 0.9800 . ?
C46A H46F 0.9800 . ?
C45A H45D 0.9800 . ?
C45A H45E 0.9800 . ?
C45A H45F 0.9800 . ?
C38A C39A 1.49(2) . ?
C38A C40A 1.51(2) . ?
C38A C41A 1.61(2) . ?
C39A H39D 0.9800 . ?
C39A H39E 0.9800 . ?
C39A H39F 0.9800 . ?
C40A H40D 0.9800 . ?
C40A H40E 0.9800 . ?
C40A H40F 0.9800 . ?
C41A H41D 0.9800 . ?
C41A H41E 0.9800 . ?
C41A H41F 0.9800 . ?
C18A C21A 1.58(2) . ?
C18A C20A 1.52(3) . ?
C18A C19A 1.52(3) . ?
C21A H21D 0.9800 . ?
C21A H21E 0.9800 . ?
C21A H21F 0.9800 . ?
C20A H20D 0.9800 . ?
C20A H20E 0.9800 . ?
C20A H20F 0.9800 . ?
C19A H19D 0.9800 . ?
C19A H19E 0.9800 . ?
C19A H19F 0.9800 . ?
C48A C49A 1.51(2) . ?
C48A C50A 1.59(2) . ?
C48A C51A 1.52(2) . ?
C49A H49D 0.9800 . ?
C49A H49E 0.9800 . ?
C49A H49F 0.9800 . ?
C50A H50D 0.9800 . ?
C50A H50E 0.9800 . ?
C50A H50F 0.9800 . ?
C51A H51D 0.9800 . ?
C51A H51E 0.9800 . ?
C51A H51F 0.9800 . ?
C97A H97C 0.9900 . ?
C97A H97D 0.9900 . ?
C97A N3A 1.450(14) . ?
N3A H3AA 0.9100 . ?
N3A H3AB 0.9100 . ?
N3A C106 1.452(15) . ?
C106 H10E 0.9900 . ?
C106 H10F 0.9900 . ?
C106 C1A 1.514(14) . ?
C1A H1AA 0.9900 . ?
C1A H1AB 0.9900 . ?
C1A C108 1.489(15) . ?
C107 H107 0.9500 . ?
C107 C108 1.3900 . ?
C107 C112 1.3900 . ?
C108 C109 1.3900 . ?
C109 H109 0.9500 . ?
C109 C110 1.3900 . ?
C110 H110 0.9500 . ?
C110 C111 1.3900 . ?
C111 H111 0.9500 . ?
C111 C112 1.3900 . ?
C112 H112 0.9500 . ?
O5 H5A 0.8501 . ?
O5 H5B 0.8497 . ?
F1A C2A 1.371(15) . ?
F2A C2A 1.364(15) . ?
F3A C2A 1.357(15) . ?
F4A C5A 1.329(15) . ?
F5A C5A 1.305(15) . ?
F6A C5A 1.317(15) . ?
O2A C4A 1.215(17) . ?
C5A C4A 1.46(3) . ?
C2A C115 1.53(3) . ?
C4A C3A 1.45(3) . ?
C115 C3A 1.48(3) . ?
C115 O38 1.214(18) . ?
C3A H3AC 0.9500 . ?
O38 Cu1A 2.31(3) . ?

loop_
_geom_angle_atom_site_label_1
_geom_angle_atom_site_label_2
_geom_angle_atom_site_label_3
_geom_angle
_geom_angle_site_symmetry_1
_geom_angle_site_symmetry_3
_geom_angle_publ_flag
F13 Cr1 F20 87.7(2) . . ?
F13 Cr1 O35 91.5(2) . . ?
F13 Cr1 O37 92.3(3) . . ?
F13 Cr1 O7 90.9(3) . . ?
F13 Cr1 O13 179.4(2) . . ?
F20 Cr1 O35 178.8(3) . . ?
F20 Cr1 O37 88.0(3) . . ?
F20 Cr1 O7 89.4(2) . . ?
F20 Cr1 O13 92.9(2) . . ?
O35 Cr1 O37 91.2(3) . . ?
O35 Cr1 O7 91.4(3) . . ?
O35 Cr1 O13 87.9(3) . . ?
O37 Cr1 O7 175.8(3) . . ?
O37 Cr1 O13 87.5(3) . . ?
O13 Cr1 O7 89.4(3) . . ?
F13 Cr2 O31 88.9(2) . . ?
F13 Cr2 O36 89.7(3) . . ?
F14 Cr2 F13 89.7(2) . . ?
F14 Cr2 O31 89.9(3) . . ?
F14 Cr2 O34 178.6(3) . . ?
F14 Cr2 O36 87.6(3) . . ?
O33 Cr2 F13 177.7(3) . . ?
O33 Cr2 F14 92.2(3) . . ?
O33 Cr2 O31 92.4(3) . . ?
O33 Cr2 O34 86.4(3) . . ?
O33 Cr2 O36 89.0(3) . . ?
O34 Cr2 F13 91.7(2) . . ?
O34 Cr2 O31 90.5(3) . . ?
O34 Cr2 O36 92.1(3) . . ?
O36 Cr2 O31 177.2(3) . . ?
F14 Cr3 F15 86.6(2) . . ?
F14 Cr3 O30 91.8(3) . . ?
F14 Cr3 O29 178.6(3) . . ?
F14 Cr3 O27 92.0(3) . . ?
F14 Cr3 O32 91.6(3) . . ?
F15 Cr3 O30 88.4(3) . . ?
F15 Cr3 O29 92.7(3) . . ?
F15 Cr3 O27 91.6(3) . . ?
F15 Cr3 O32 177.9(3) . . ?
O30 Cr3 O29 87.0(3) . . ?
O30 Cr3 O27 176.2(3) . . ?
O30 Cr3 O32 90.5(3) . . ?
O29 Cr3 O27 89.2(3) . . ?
O29 Cr3 O32 89.1(3) . . ?
O32 Cr3 O27 89.6(3) . . ?
F20 Cr8 O6 90.7(2) . . ?
F20 Cr8 O8 91.3(3) . . ?
F20 Cr8 O10 177.9(3) . . ?
F20 Cr8 O12 91.6(2) . . ?
F19 Cr8 F20 86.8(2) . . ?
F19 Cr8 O6 88.7(3) . . ?
F19 Cr8 O8 93.4(3) . . ?
F19 Cr8 O10 92.2(3) . . ?
F19 Cr8 O12 177.8(2) . . ?
O6 Cr8 O8 177.2(3) . . ?
O6 Cr8 O10 87.5(3) . . ?
O6 Cr8 O12 89.8(3) . . ?
O8 Cr8 O10 90.6(3) . . ?
O8 Cr8 O12 88.1(3) . . ?
O12 Cr8 O10 89.4(3) . . ?
F18 Cr6 O20 176.7(3) . . ?
F18 Cr6 O15 88.9(3) . . ?
F17 Cr6 F18 90.0(2) . . ?
F17 Cr6 O18 91.0(3) . . ?
F17 Cr6 O17 178.4(3) . . ?
F17 Cr6 O20 93.2(3) . . ?
F17 Cr6 O15 87.4(3) . . ?
O18 Cr6 F18 90.0(3) . . ?
O18 Cr6 O20 90.9(3) . . ?
O18 Cr6 O15 178.0(3) . . ?
O17 Cr6 F18 91.3(3) . . ?
O17 Cr6 O18 90.0(3) . . ?
O17 Cr6 O20 85.6(3) . . ?
O17 Cr6 O15 91.7(3) . . ?
O20 Cr6 O15 90.2(3) . . ?
F19 Cr7 O9 91.4(3) . . ?
F19 Cr7 O14 90.1(3) . . ?
F19 Cr7 O11 90.9(3) . . ?
F18 Cr7 F19 88.3(2) . . ?
F18 Cr7 O9 90.6(3) . . ?
F18 Cr7 O14 92.7(3) . . ?
F18 Cr7 O11 179.1(3) . . ?
F18 Cr7 O16 93.2(3) . . ?
O9 Cr7 O11 89.3(3) . . ?
O14 Cr7 O9 176.4(3) . . ?
O14 Cr7 O11 87.4(3) . . ?
O16 Cr7 F19 178.2(3) . . ?
O16 Cr7 O9 87.5(3) . . ?
O16 Cr7 O14 90.9(3) . . ?
O16 Cr7 O11 87.6(3) . . ?
F16 Cr4 F15 87.6(2) . . ?
F16 Cr4 O26 88.6(3) . . ?
F16 Cr4 O23 93.1(3) . . ?
F16 Cr4 O28 176.9(3) . . ?
F16 Cr4 O25 93.3(3) . . ?
F15 Cr4 O26 92.0(3) . . ?
F15 Cr4 O23 90.9(3) . . ?
F15 Cr4 O28 89.8(3) . . ?
F15 Cr4 O25 179.1(3) . . ?
O23 Cr4 O26 176.7(3) . . ?
O23 Cr4 O28 88.5(3) . . ?
O28 Cr4 O26 89.9(3) . . ?
O25 Cr4 O26 87.8(3) . . ?
O25 Cr4 O23 89.2(3) . . ?
O25 Cr4 O28 89.3(3) . . ?
F16 Cr5 O22 90.2(3) . . ?
F16 Cr5 O19 90.9(3) . . ?
F16 Cr5 O24 91.9(3) . . ?
F16 Cr5 O21 177.0(3) . . ?
F17 Cr5 F16 87.7(2) . . ?
F17 Cr5 O22 89.7(3) . . ?
F17 Cr5 O19 93.3(3) . . ?
F17 Cr5 O24 178.4(3) . . ?
F17 Cr5 O21 92.2(3) . . ?
O22 Cr5 O24 88.7(3) . . ?
O19 Cr5 O22 176.9(3) . . ?
O19 Cr5 O24 88.3(3) . . ?
O21 Cr5 O22 86.8(4) . . ?
O21 Cr5 O19 92.1(4) . . ?
O21 Cr5 O24 88.1(3) . . ?
Cr1 F13 Cr2 122.3(3) . . ?
Cr3 F14 Cr2 122.1(3) . . ?
Cr8 F20 Cr1 123.4(3) . . ?
Cr8 F19 Cr7 124.0(3) . . ?
Cr7 F18 Cr6 121.8(3) . . ?
Cr4 F16 Cr5 123.4(3) . . ?
Cr4 F15 Cr3 122.8(3) . . ?
Cr5 F17 Cr6 119.7(3) . . ?
C87 O35 Cr1 128.6(7) . . ?
C92 O37 Cr1 136.5(7) . . ?
C17 O7 Cr1 127.2(6) . . ?
C32 O13 Cr1 135.1(6) . . ?
C17 O6 Cr8 136.9(7) . . ?
C77 O31 Cr2 128.2(7) . . ?
C22 O8 Cr8 133.9(7) . . ?
C82 O33 Cr2 135.9(7) . . ?
C77 O30 Cr3 135.9(7) . . ?
C67 O26 Cr4 138.1(7) . . ?
C22 O9 Cr7 132.5(7) . . ?
C87 O34 Cr2 137.2(6) . . ?
C72 O29 Cr3 133.8(7) . . ?
C92 O36 Cr2 129.4(7) . . ?
C67 O27 Cr3 127.7(7) . . ?
C37 O14 Cr7 136.7(7) . . ?
C82 O32 Cr3 128.2(7) . . ?
C27 O11 Cr7 135.8(7) . . ?
C57 O23 Cr4 134.4(7) . . ?
C27 O10 Cr8 132.1(7) . . ?
C42 O16 Cr7 130.1(7) . . ?
C47 O18 Cr6 130.4(8) . . ?
C32 O12 Cr8 127.7(7) . . ?
C72 O28 Cr4 129.2(7) . . ?
C42 O17 Cr6 136.5(7) . . ?
C62 O25 Cr4 133.0(7) . . ?
C52 O20 Cr6 135.1(7) . . ?
C37 O15 Cr6 129.1(8) . . ?
C57 O22 Cr5 130.8(8) . . ?
C47 O19 Cr5 138.7(8) . . ?
C62 O24 Cr5 135.9(7) . . ?
C52 O21 Cr5 129.3(8) . . ?
O37 C92 O36 124.6(10) . . ?
O37 C92 C93 118.3(11) . . ?
O36 C92 C93 117.0(12) . . ?
O8 C22 C23 117.5(10) . . ?
O9 C22 O8 124.8(9) . . ?
O9 C22 C23 117.6(9) . . ?
O33 C82 C83 117.3(11) . . ?
O32 C82 O33 125.2(10) . . ?
O32 C82 C83 117.5(12) . . ?
O7 C17 O6 125.1(10) . . ?
O7 C17 C18 120.2(10) . . ?
O7 C17 C18A 114.9(15) . . ?
O6 C17 C18 114.3(10) . . ?
O6 C17 C18A 118.1(16) . . ?
C87 C88 C90 109.4(9) . . ?
C89 C88 C87 109.7(9) . . ?
C89 C88 C90 109.2(10) . . ?
C91 C88 C87 107.4(9) . . ?
C91 C88 C89 109.4(10) . . ?
C91 C88 C90 111.7(11) . . ?
O35 C87 C88 116.0(9) . . ?
O34 C87 O35 125.2(9) . . ?
O34 C87 C88 118.8(9) . . ?
O13 C32 C33 118.0(9) . . ?
O12 C32 O13 125.8(9) . . ?
O12 C32 C33 116.2(9) . . ?
O11 C27 C28 117.4(9) . . ?
O10 C27 O11 125.7(10) . . ?
O10 C27 C28 116.9(10) . . ?
C32 C33 C36 108.9(9) . . ?
C34 C33 C32 109.7(9) . . ?
C34 C33 C35 109.9(10) . . ?
C34 C33 C36 111.8(9) . . ?
C35 C33 C32 104.4(8) . . ?
C35 C33 C36 111.8(10) . . ?
O26 C67 O27 123.2(10) . . ?
O26 C67 C68 116.2(10) . . ?
O27 C67 C68 120.6(10) . . ?
O29 C72 C73 118.1(12) . . ?
O29 C72 C73A 115.7(13) . . ?
O28 C72 O29 125.7(10) . . ?
O28 C72 C73 116.1(11) . . ?
O28 C72 C73A 118.6(13) . . ?
O31 C77 O30 123.9(10) . . ?
O31 C77 C78 119.8(11) . . ?
O30 C77 C78 116.3(10) . . ?
O16 C42 C43 113.4(13) . . ?
O16 C42 C43A 115.9(12) . . ?
O17 C42 O16 126.0(10) . . ?
O17 C42 C43 120.2(13) . . ?
O17 C42 C43A 118.0(12) . . ?
O25 C62 C63 109.5(18) . . ?
O25 C62 C63A 117.3(10) . . ?
O24 C62 O25 125.1(10) . . ?
O24 C62 C63 124.9(18) . . ?
O24 C62 C63A 117.5(10) . . ?
O23 C57 C58 116.2(11) . . ?
O22 C57 O23 125.5(11) . . ?
O22 C57 C58 118.2(11) . . ?
H79A C79 H79B 109.5 . . ?
H79A C79 H79C 109.5 . . ?
H79B C79 H79C 109.5 . . ?
C78 C79 H79A 109.5 . . ?
C78 C79 H79B 109.5 . . ?
C78 C79 H79C 109.5 . . ?
C22 C23 C24 105.2(9) . . ?
C22 C23 C25 111.8(10) . . ?
C22 C23 C26 111.5(9) . . ?
C24 C23 C26 107.5(10) . . ?
C25 C23 C24 110.4(10) . . ?
C25 C23 C26 110.3(11) . . ?
C27 C28 C29 104.4(9) . . ?
C27 C28 C30 112.2(10) . . ?
C29 C28 C30 109.0(10) . . ?
C31 C28 C27 110.4(9) . . ?
C31 C28 C29 112.4(10) . . ?
C31 C28 C30 108.5(10) . . ?
O18 C47 C48 117.9(12) . . ?
O18 C47 C48A 118.6(13) . . ?
O19 C47 O18 121.8(11) . . ?
O19 C47 C48 120.2(13) . . ?
O19 C47 C48A 119.3(13) . . ?
O14 C37 C38 116.0(13) . . ?
O14 C37 C38A 120.9(14) . . ?
O15 C37 O14 124.2(11) . . ?
O15 C37 C38 119.5(14) . . ?
O15 C37 C38A 114.7(14) . . ?
C62 C63 C65 110(2) . . ?
C64 C63 C62 110(3) . . ?
C64 C63 C65 109(3) . . ?
C64 C63 C66 114(3) . . ?
C66 C63 C62 110(3) . . ?
C66 C63 C65 104(2) . . ?
O20 C52 O21 126.8(11) . . ?
O20 C52 C53 117.0(11) . . ?
O21 C52 C53 116.0(11) . . ?
C67 C68 C69 110.9(10) . . ?
C67 C68 C70 109.8(10) . . ?
C67 C68 C71 106.9(10) . . ?
C69 C68 C71 109.0(10) . . ?
C70 C68 C69 109.5(10) . . ?
C70 C68 C71 110.7(11) . . ?
C77 C78 C79 112.2(10) . . ?
C77 C78 C80 106.1(10) . . ?
C77 C78 C81 106.8(9) . . ?
C79 C78 C80 110.2(10) . . ?
C81 C78 C79 111.5(11) . . ?
C81 C78 C80 109.8(10) . . ?
C82 C83 C84 105.1(10) . . ?
C82 C83 C85 109.5(10) . . ?
C82 C83 C86 112.3(11) . . ?
C84 C83 C85 108.6(11) . . ?
C86 C83 C84 110.8(11) . . ?
C86 C83 C85 110.4(12) . . ?
C33 C34 H34A 109.5 . . ?
C33 C34 H34B 109.5 . . ?
C33 C34 H34C 109.5 . . ?
H34A C34 H34B 109.5 . . ?
H34A C34 H34C 109.5 . . ?
H34B C34 H34C 109.5 . . ?
C42 C43 C44 108.0(16) . . ?
C45 C43 C42 108.9(19) . . ?
C45 C43 C44 110(2) . . ?
C46 C43 C42 107.3(19) . . ?
C46 C43 C44 109(2) . . ?
C46 C43 C45 113(2) . . ?
C33 C35 H35A 109.5 . . ?
C33 C35 H35B 109.5 . . ?
C33 C35 H35C 109.5 . . ?
H35A C35 H35B 109.5 . . ?
H35A C35 H35C 109.5 . . ?
H35B C35 H35C 109.5 . . ?
C47 C48 C49 113.3(15) . . ?
C47 C48 C50 103.9(13) . . ?
C47 C48 C51 111.6(16) . . ?
C49 C48 C50 109.2(16) . . ?
C49 C48 C51 107.9(18) . . ?
C51 C48 C50 110.9(18) . . ?
C72 C73 C76 108.0(14) . . ?
C74 C73 C72 112.9(15) . . ?
C74 C73 C75 111.2(17) . . ?
C74 C73 C76 105.0(18) . . ?
C75 C73 C72 107.2(16) . . ?
C75 C73 C76 112.6(19) . . ?
C68 C69 H69A 109.5 . . ?
C68 C69 H69B 109.5 . . ?
C68 C69 H69C 109.5 . . ?
H69A C69 H69B 109.5 . . ?
H69A C69 H69C 109.5 . . ?
H69B C69 H69C 109.5 . . ?
C52 C53 C56 106.3(10) . . ?
C54 C53 C52 109.0(10) . . ?
C54 C53 C55 115.3(12) . . ?
C54 C53 C56 106.4(10) . . ?
C55 C53 C52 110.1(10) . . ?
C55 C53 C56 109.2(11) . . ?
C92 C93 C94 112.6(11) . . ?
C92 C93 C95 108.6(11) . . ?
C92 C93 C96 108.6(10) . . ?
C95 C93 C94 108.5(10) . . ?
C96 C93 C94 111.2(11) . . ?
C96 C93 C95 107.2(12) . . ?
C17 C18 C21 105.1(11) . . ?
C19 C18 C17 109.6(12) . . ?
C19 C18 C21 109.2(15) . . ?
C20 C18 C17 108.5(13) . . ?
C20 C18 C19 115.7(13) . . ?
C20 C18 C21 108.2(14) . . ?
C33 C36 H36A 109.5 . . ?
C33 C36 H36B 109.5 . . ?
C33 C36 H36C 109.5 . . ?
H36A C36 H36B 109.5 . . ?
H36A C36 H36C 109.5 . . ?
H36B C36 H36C 109.5 . . ?
C59 C58 C57 106.8(11) . . ?
C59 C58 C60 114.0(14) . . ?
C59 C58 C61 106.2(12) . . ?
C60 C58 C57 108.7(11) . . ?
C60 C58 C61 110.0(13) . . ?
C61 C58 C57 111.1(12) . . ?
C23 C24 H24A 109.5 . . ?
C23 C24 H24B 109.5 . . ?
C23 C24 H24C 109.5 . . ?
H24A C24 H24B 109.5 . . ?
H24A C24 H24C 109.5 . . ?
H24B C24 H24C 109.5 . . ?
C88 C89 H89A 109.5 . . ?
C88 C89 H89B 109.5 . . ?
C88 C89 H89C 109.5 . . ?
H89A C89 H89B 109.5 . . ?
H89A C89 H89C 109.5 . . ?
H89B C89 H89C 109.5 . . ?
C28 C29 H29A 109.5 . . ?
C28 C29 H29B 109.5 . . ?
C28 C29 H29C 109.5 . . ?
H29A C29 H29B 109.5 . . ?
H29A C29 H29C 109.5 . . ?
H29B C29 H29C 109.5 . . ?
C78 C80 H80A 109.5 . . ?
C78 C80 H80B 109.5 . . ?
C78 C80 H80C 109.5 . . ?
H80A C80 H80B 109.5 . . ?
H80A C80 H80C 109.5 . . ?
H80B C80 H80C 109.5 . . ?
C63 C64 H64A 109.5 . . ?
C63 C64 H64B 109.5 . . ?
C63 C64 H64C 109.5 . . ?
H64A C64 H64B 109.5 . . ?
H64A C64 H64C 109.5 . . ?
H64B C64 H64C 109.5 . . ?
C37 C38 C40 113.0(16) . . ?
C37 C38 C41 104.7(14) . . ?
C39 C38 C37 109.7(16) . . ?
C39 C38 C40 111.6(19) . . ?
C39 C38 C41 110.2(19) . . ?
C40 C38 C41 107.3(18) . . ?
C43 C44 H44A 109.5 . . ?
C43 C44 H44B 109.5 . . ?
C43 C44 H44C 109.5 . . ?
H44A C44 H44B 109.5 . . ?
H44A C44 H44C 109.5 . . ?
H44B C44 H44C 109.5 . . ?
C88 C90 H90A 109.5 . . ?
C88 C90 H90B 109.5 . . ?
C88 C90 H90C 109.5 . . ?
H90A C90 H90B 109.5 . . ?
H90A C90 H90C 109.5 . . ?
H90B C90 H90C 109.5 . . ?
C28 C30 H30A 109.5 . . ?
C28 C30 H30B 109.5 . . ?
C28 C30 H30C 109.5 . . ?
H30A C30 H30B 109.5 . . ?
H30A C30 H30C 109.5 . . ?
H30B C30 H30C 109.5 . . ?
C28 C31 H31A 109.5 . . ?
C28 C31 H31B 109.5 . . ?
C28 C31 H31C 109.5 . . ?
H31A C31 H31B 109.5 . . ?
H31A C31 H31C 109.5 . . ?
H31B C31 H31C 109.5 . . ?
C53 C54 H54A 109.5 . . ?
C53 C54 H54B 109.5 . . ?
C53 C54 H54C 109.5 . . ?
H54A C54 H54B 109.5 . . ?
H54A C54 H54C 109.5 . . ?
H54B C54 H54C 109.5 . . ?
C88 C91 H91A 109.5 . . ?
C88 C91 H91B 109.5 . . ?
C88 C91 H91C 109.5 . . ?
H91A C91 H91B 109.5 . . ?
H91A C91 H91C 109.5 . . ?
H91B C91 H91C 109.5 . . ?
C68 C70 H70A 109.5 . . ?
C68 C70 H70B 109.5 . . ?
C68 C70 H70C 109.5 . . ?
H70A C70 H70B 109.5 . . ?
H70A C70 H70C 109.5 . . ?
H70B C70 H70C 109.5 . . ?
C93 C94 H94A 109.5 . . ?
C93 C94 H94B 109.5 . . ?
C93 C94 H94C 109.5 . . ?
H94A C94 H94B 109.5 . . ?
H94A C94 H94C 109.5 . . ?
H94B C94 H94C 109.5 . . ?
C68 C71 H71A 109.5 . . ?
C68 C71 H71B 109.5 . . ?
C68 C71 H71C 109.5 . . ?
H71A C71 H71B 109.5 . . ?
H71A C71 H71C 109.5 . . ?
H71B C71 H71C 109.5 . . ?
C53 C55 H55A 109.5 . . ?
C53 C55 H55B 109.5 . . ?
C53 C55 H55C 109.5 . . ?
H55A C55 H55B 109.5 . . ?
H55A C55 H55C 109.5 . . ?
H55B C55 H55C 109.5 . . ?
C63 C65 H65A 109.5 . . ?
C63 C65 H65B 109.5 . . ?
C63 C65 H65C 109.5 . . ?
H65A C65 H65B 109.5 . . ?
H65A C65 H65C 109.5 . . ?
H65B C65 H65C 109.5 . . ?
C23 C25 H25A 109.5 . . ?
C23 C25 H25B 109.5 . . ?
C23 C25 H25C 109.5 . . ?
H25A C25 H25B 109.5 . . ?
H25A C25 H25C 109.5 . . ?
H25B C25 H25C 109.5 . . ?
C78 C81 H81A 109.5 . . ?
C78 C81 H81B 109.5 . . ?
C78 C81 H81C 109.5 . . ?
H81A C81 H81B 109.5 . . ?
H81A C81 H81C 109.5 . . ?
H81B C81 H81C 109.5 . . ?
C83 C84 H84A 109.5 . . ?
C83 C84 H84B 109.5 . . ?
C83 C84 H84C 109.5 . . ?
H84A C84 H84B 109.5 . . ?
H84A C84 H84C 109.5 . . ?
H84B C84 H84C 109.5 . . ?
C23 C26 H26A 109.5 . . ?
C23 C26 H26B 109.5 . . ?
C23 C26 H26C 109.5 . . ?
H26A C26 H26B 109.5 . . ?
H26A C26 H26C 109.5 . . ?
H26B C26 H26C 109.5 . . ?
C93 C95 H95A 109.5 . . ?
C93 C95 H95B 109.5 . . ?
C93 C95 H95C 109.5 . . ?
H95A C95 H95B 109.5 . . ?
H95A C95 H95C 109.5 . . ?
H95B C95 H95C 109.5 . . ?
C53 C56 H56A 109.5 . . ?
C53 C56 H56B 109.5 . . ?
C53 C56 H56C 109.5 . . ?
H56A C56 H56B 109.5 . . ?
H56A C56 H56C 109.5 . . ?
H56B C56 H56C 109.5 . . ?
C83 C85 H85A 109.5 . . ?
C83 C85 H85B 109.5 . . ?
C83 C85 H85C 109.5 . . ?
H85A C85 H85B 109.5 . . ?
H85A C85 H85C 109.5 . . ?
H85B C85 H85C 109.5 . . ?
C63 C66 H66A 109.5 . . ?
C63 C66 H66B 109.5 . . ?
C63 C66 H66C 109.5 . . ?
H66A C66 H66B 109.5 . . ?
H66A C66 H66C 109.5 . . ?
H66B C66 H66C 109.5 . . ?
C83 C86 H86A 109.5 . . ?
C83 C86 H86B 109.5 . . ?
C83 C86 H86C 109.5 . . ?
H86A C86 H86B 109.5 . . ?
H86A C86 H86C 109.5 . . ?
H86B C86 H86C 109.5 . . ?
C93 C96 H96A 109.5 . . ?
C93 C96 H96B 109.5 . . ?
C93 C96 H96C 109.5 . . ?
H96A C96 H96B 109.5 . . ?
H96A C96 H96C 109.5 . . ?
H96B C96 H96C 109.5 . . ?
C18 C19 H19A 109.5 . . ?
C18 C19 H19B 109.5 . . ?
C18 C19 H19C 109.5 . . ?
H19A C19 H19B 109.5 . . ?
H19A C19 H19C 109.5 . . ?
H19B C19 H19C 109.5 . . ?
C43 C45 H45A 109.5 . . ?
C43 C45 H45B 109.5 . . ?
C43 C45 H45C 109.5 . . ?
H45A C45 H45B 109.5 . . ?
H45A C45 H45C 109.5 . . ?
H45B C45 H45C 109.5 . . ?
C58 C59 H59A 109.5 . . ?
C58 C59 H59B 109.5 . . ?
C58 C59 H59C 109.5 . . ?
H59A C59 H59B 109.5 . . ?
H59A C59 H59C 109.5 . . ?
H59B C59 H59C 109.5 . . ?
C18 C20 H20A 109.5 . . ?
C18 C20 H20B 109.5 . . ?
C18 C20 H20C 109.5 . . ?
H20A C20 H20B 109.5 . . ?
H20A C20 H20C 109.5 . . ?
H20B C20 H20C 109.5 . . ?
C18 C21 H21A 109.5 . . ?
C18 C21 H21B 109.5 . . ?
C18 C21 H21C 109.5 . . ?
H21A C21 H21B 109.5 . . ?
H21A C21 H21C 109.5 . . ?
H21B C21 H21C 109.5 . . ?
C58 C60 H60A 109.5 . . ?
C58 C60 H60B 109.5 . . ?
C58 C60 H60C 109.5 . . ?
H60A C60 H60B 109.5 . . ?
H60A C60 H60C 109.5 . . ?
H60B C60 H60C 109.5 . . ?
C48 C49 H49A 109.5 . . ?
C48 C49 H49B 109.5 . . ?
C48 C49 H49C 109.5 . . ?
H49A C49 H49B 109.5 . . ?
H49A C49 H49C 109.5 . . ?
H49B C49 H49C 109.5 . . ?
C38 C39 H39A 109.5 . . ?
C38 C39 H39B 109.5 . . ?
C38 C39 H39C 109.5 . . ?
H39A C39 H39B 109.5 . . ?
H39A C39 H39C 109.5 . . ?
H39B C39 H39C 109.5 . . ?
C43 C46 H46A 109.5 . . ?
C43 C46 H46B 109.5 . . ?
C43 C46 H46C 109.5 . . ?
H46A C46 H46B 109.5 . . ?
H46A C46 H46C 109.5 . . ?
H46B C46 H46C 109.5 . . ?
C48 C50 H50A 109.5 . . ?
C48 C50 H50B 109.5 . . ?
C48 C50 H50C 109.5 . . ?
H50A C50 H50B 109.5 . . ?
H50A C50 H50C 109.5 . . ?
H50B C50 H50C 109.5 . . ?
C48 C51 H51A 109.5 . . ?
C48 C51 H51B 109.5 . . ?
C48 C51 H51C 109.5 . . ?
H51A C51 H51B 109.5 . . ?
H51A C51 H51C 109.5 . . ?
H51B C51 H51C 109.5 . . ?
C38 C40 H40A 109.5 . . ?
C38 C40 H40B 109.5 . . ?
C38 C40 H40C 109.5 . . ?
H40A C40 H40B 109.5 . . ?
H40A C40 H40C 109.5 . . ?
H40B C40 H40C 109.5 . . ?
C58 C61 H61A 109.5 . . ?
C58 C61 H61B 109.5 . . ?
C58 C61 H61C 109.5 . . ?
H61A C61 H61B 109.5 . . ?
H61A C61 H61C 109.5 . . ?
H61B C61 H61C 109.5 . . ?
C38 C41 H41A 109.5 . . ?
C38 C41 H41B 109.5 . . ?
C38 C41 H41C 109.5 . . ?
H41A C41 H41B 109.5 . . ?
H41A C41 H41C 109.5 . . ?
H41B C41 H41C 109.5 . . ?
C73 C74 H74A 109.5 . . ?
C73 C74 H74B 109.5 . . ?
C73 C74 H74C 109.5 . . ?
H74A C74 H74B 109.5 . . ?
H74A C74 H74C 109.5 . . ?
H74B C74 H74C 109.5 . . ?
C73 C75 H75A 109.5 . . ?
C73 C75 H75B 109.5 . . ?
C73 C75 H75C 109.5 . . ?
H75A C75 H75B 109.5 . . ?
H75A C75 H75C 109.5 . . ?
H75B C75 H75C 109.5 . . ?
C73 C76 H76A 109.5 . . ?
C73 C76 H76B 109.5 . . ?
C73 C76 H76C 109.5 . . ?
H76A C76 H76B 109.5 . . ?
H76A C76 H76C 109.5 . . ?
H76B C76 H76C 109.5 . . ?
O1 Cu1 O3 175.6(7) . . ?
O1 Cu1 O4 90.0(6) . . ?
O1 Cu1 O2 83.6(8) . . ?
O1 Cu1 N1 92.5(6) . . ?
O3 Cu1 O4 88.9(4) . . ?
O3 Cu1 O2 100.5(5) . . ?
O3 Cu1 N1 89.2(4) . . ?
O4 Cu1 O2 83.0(5) . . ?
N1 Cu1 O4 172.0(5) . . ?
N1 Cu1 O2 89.8(4) . . ?
C1 O1 Cu1 128.1(17) . . ?
C6 O3 Cu1 125.2(10) . . ?
C6 O3 Cu1A 122.2(10) . . ?
C9 O4 Cu1 126.2(11) . . ?
C9 O4 Cu1A 123.7(12) . . ?
C4 O2 Cu1 126.6(14) . . ?
C15 N2 H2 127.4 . . ?
C14 N2 H2 127.4 . . ?
C14 N2 C15 105.1(10) . . ?
C14 N1 Cu1 122.1(10) . . ?
C14 N1 C16 104.4(12) . . ?
C14 N1 Cu1A 121.3(10) . . ?
C16 N1 Cu1 133.1(9) . . ?
C16 N1 Cu1A 132.8(10) . . ?
F4 C5 F6 110.3(14) . . ?
F4 C5 C4 109.5(16) . . ?
F5 C5 F4 102.7(16) . . ?
F5 C5 F6 118.4(15) . . ?
F5 C5 C4 96.9(15) . . ?
F6 C5 C4 117.5(17) . . ?
N2 C15 C97 117.2(13) . . ?
N2 C15 C97A 110.7(15) . . ?
C16 C15 N2 107.2(12) . . ?
C16 C15 C97 131.7(14) . . ?
C16 C15 C97A 135.8(17) . . ?
O3 C6 C7 112.0(13) . . ?
O3 C6 C8 129.5(15) . . ?
C8 C6 C7 118.3(14) . . ?
F7 C7 F8 110.6(13) . . ?
F7 C7 F9 105.1(12) . . ?
F7 C7 C6 115.3(13) . . ?
F8 C7 F9 105.7(12) . . ?
F8 C7 C6 109.1(13) . . ?
F9 C7 C6 110.6(13) . . ?
N2 C14 H14 124.6 . . ?
N1 C14 N2 110.8(12) . . ?
N1 C14 H14 124.6 . . ?
N1 C16 H16 123.8 . . ?
C15 C16 N1 112.5(13) . . ?
C15 C16 H16 123.8 . . ?
C6 C8 H8 118.9 . . ?
C9 C8 C6 122.2(16) . . ?
C9 C8 H8 118.9 . . ?
F1 C2 F2 106.6(14) . . ?
F1 C2 F3 103.3(14) . . ?
F1 C2 C1 112.6(15) . . ?
F2 C2 C1 113.7(14) . . ?
F3 C2 F2 105.9(13) . . ?
F3 C2 C1 113.9(14) . . ?
O4 C9 C8 126.5(17) . . ?
O4 C9 C10 107.0(15) . . ?
C8 C9 C10 125.9(17) . . ?
O2 C4 C5 121.2(19) . . ?
O2 C4 C3 120(2) . . ?
C3 C4 C5 116.4(17) . . ?
O1 C1 C2 112.6(18) . . ?
O1 C1 C3 131(2) . . ?
C3 C1 C2 116.4(17) . . ?
F10 C10 C9 93.7(15) . . ?
F11 C10 F10 96.3(19) . . ?
F11 C10 C9 98.3(19) . . ?
F12 C10 F10 113(2) . . ?
F12 C10 F11 130(2) . . ?
F12 C10 C9 118(2) . . ?
C4 C3 H3 118.0 . . ?
C1 C3 C4 124(2) . . ?
C1 C3 H3 118.0 . . ?
C103 C102 C101 120.0 . . ?
C103 C102 C104 123.1(11) . . ?
C101 C102 C104 116.7(11) . . ?
C102 C103 H103 120.0 . . ?
C98 C103 C102 120.0 . . ?
C98 C103 H103 120.0 . . ?
C103 C98 H98 120.0 . . ?
C103 C98 C99 120.0 . . ?
C99 C98 H98 120.0 . . ?
C98 C99 H99 120.0 . . ?
C100 C99 C98 120.0 . . ?
C100 C99 H99 120.0 . . ?
C99 C100 H100 120.0 . . ?
C101 C100 C99 120.0 . . ?
C101 C100 H100 120.0 . . ?
C102 C101 H101 120.0 . . ?
C100 C101 C102 120.0 . . ?
C100 C101 H101 120.0 . . ?
H3A N3 H3B 107.1 . . ?
C97 N3 H3A 107.7 . . ?
C97 N3 H3B 107.7 . . ?
C97 N3 C105 118.4(12) . . ?
C105 N3 H3A 107.7 . . ?
C105 N3 H3B 107.7 . . ?
C15 C97 H97A 110.1 . . ?
C15 C97 H97B 110.1 . . ?
N3 C97 C15 108.1(11) . . ?
N3 C97 H97A 110.1 . . ?
N3 C97 H97B 110.1 . . ?
H97A C97 H97B 108.4 . . ?
C102 C104 H10A 109.7 . . ?
C102 C104 H10B 109.7 . . ?
C102 C104 C105 109.8(13) . . ?
H10A C104 H10B 108.2 . . ?
C105 C104 H10A 109.7 . . ?
C105 C104 H10B 109.7 . . ?
N3 C105 C104 117.4(12) . . ?
N3 C105 H10C 108.0 . . ?
N3 C105 H10D 108.0 . . ?
C104 C105 H10C 108.0 . . ?
C104 C105 H10D 108.0 . . ?
H10C C105 H10D 107.2 . . ?
H75D C75A H75E 109.5 . . ?
H75D C75A H75F 109.5 . . ?
H75E C75A H75F 109.5 . . ?
C73A C75A H75D 109.5 . . ?
C73A C75A H75E 109.5 . . ?
C73A C75A H75F 109.5 . . ?
C72 C73A C76A 106.0(16) . . ?
C75A C73A C72 110.5(16) . . ?
C75A C73A C76A 110(2) . . ?
C74A C73A C72 113.3(19) . . ?
C74A C73A C75A 111(2) . . ?
C74A C73A C76A 106(2) . . ?
C73A C76A H76D 109.5 . . ?
C73A C76A H76E 109.5 . . ?
C73A C76A H76F 109.5 . . ?
H76D C76A H76E 109.5 . . ?
H76D C76A H76F 109.5 . . ?
H76E C76A H76F 109.5 . . ?
C73A C74A H74D 109.5 . . ?
C73A C74A H74E 109.5 . . ?
C73A C74A H74F 109.5 . . ?
H74D C74A H74E 109.5 . . ?
H74D C74A H74F 109.5 . . ?
H74E C74A H74F 109.5 . . ?
H64D C64A H64E 109.5 . . ?
H64D C64A H64F 109.5 . . ?
H64E C64A H64F 109.5 . . ?
C63A C64A H64D 109.5 . . ?
C63A C64A H64E 109.5 . . ?
C63A C64A H64F 109.5 . . ?
C62 C63A C66A 104.3(11) . . ?
C62 C63A C65A 110.1(11) . . ?
C64A C63A C62 110.5(11) . . ?
C64A C63A C66A 112.5(12) . . ?
C64A C63A C65A 109.8(12) . . ?
C66A C63A C65A 109.5(11) . . ?
C63A C66A H66D 109.5 . . ?
C63A C66A H66E 109.5 . . ?
C63A C66A H66F 109.5 . . ?
H66D C66A H66E 109.5 . . ?
H66D C66A H66F 109.5 . . ?
H66E C66A H66F 109.5 . . ?
C63A C65A H65D 109.5 . . ?
C63A C65A H65E 109.5 . . ?
C63A C65A H65F 109.5 . . ?
H65D C65A H65E 109.5 . . ?
H65D C65A H65F 109.5 . . ?
H65E C65A H65F 109.5 . . ?
C42 C43A C44A 108.8(13) . . ?
C46A C43A C42 107.0(14) . . ?
C46A C43A C44A 113.7(18) . . ?
C46A C43A C45A 109.2(15) . . ?
C45A C43A C42 110.2(15) . . ?
C45A C43A C44A 107.9(17) . . ?
C43A C44A H44D 109.5 . . ?
C43A C44A H44E 109.5 . . ?
C43A C44A H44F 109.5 . . ?
H44D C44A H44E 109.5 . . ?
H44D C44A H44F 109.5 . . ?
H44E C44A H44F 109.5 . . ?
C43A C46A H46D 109.5 . . ?
C43A C46A H46E 109.5 . . ?
C43A C46A H46F 109.5 . . ?
H46D C46A H46E 109.5 . . ?
H46D C46A H46F 109.5 . . ?
H46E C46A H46F 109.5 . . ?
C43A C45A H45D 109.5 . . ?
C43A C45A H45E 109.5 . . ?
C43A C45A H45F 109.5 . . ?
H45D C45A H45E 109.5 . . ?
H45D C45A H45F 109.5 . . ?
H45E C45A H45F 109.5 . . ?
C37 C38A C40A 110.6(19) . . ?
C37 C38A C41A 103.4(17) . . ?
C39A C38A C37 113.2(18) . . ?
C39A C38A C40A 108(2) . . ?
C39A C38A C41A 109(2) . . ?
C40A C38A C41A 112(2) . . ?
C38A C39A H39D 109.5 . . ?
C38A C39A H39E 109.5 . . ?
C38A C39A H39F 109.5 . . ?
H39D C39A H39E 109.5 . . ?
H39D C39A H39F 109.5 . . ?
H39E C39A H39F 109.5 . . ?
C38A C40A H40D 109.5 . . ?
C38A C40A H40E 109.5 . . ?
C38A C40A H40F 109.5 . . ?
H40D C40A H40E 109.5 . . ?
H40D C40A H40F 109.5 . . ?
H40E C40A H40F 109.5 . . ?
C38A C41A H41D 109.5 . . ?
C38A C41A H41E 109.5 . . ?
C38A C41A H41F 109.5 . . ?
H41D C41A H41E 109.5 . . ?
H41D C41A H41F 109.5 . . ?
H41E C41A H41F 109.5 . . ?
C17 C18A C21A 107(2) . . ?
C20A C18A C17 108(3) . . ?
C20A C18A C21A 108(3) . . ?
C20A C18A C19A 115(3) . . ?
C19A C18A C17 111(3) . . ?
C19A C18A C21A 108(3) . . ?
C18A C21A H21D 109.5 . . ?
C18A C21A H21E 109.5 . . ?
C18A C21A H21F 109.5 . . ?
H21D C21A H21E 109.5 . . ?
H21D C21A H21F 109.5 . . ?
H21E C21A H21F 109.5 . . ?
C18A C20A H20D 109.5 . . ?
C18A C20A H20E 109.5 . . ?
C18A C20A H20F 109.5 . . ?
H20D C20A H20E 109.5 . . ?
H20D C20A H20F 109.5 . . ?
H20E C20A H20F 109.5 . . ?
C18A C19A H19D 109.5 . . ?
C18A C19A H19E 109.5 . . ?
C18A C19A H19F 109.5 . . ?
H19D C19A H19E 109.5 . . ?
H19D C19A H19F 109.5 . . ?
H19E C19A H19F 109.5 . . ?
C47 C48A C49A 113.4(17) . . ?
C47 C48A C50A 104.0(15) . . ?
C47 C48A C51A 113.5(17) . . ?
C49A C48A C50A 110.5(19) . . ?
C49A C48A C51A 105.1(18) . . ?
C51A C48A C50A 110.4(19) . . ?
C48A C49A H49D 109.5 . . ?
C48A C49A H49E 109.5 . . ?
C48A C49A H49F 109.5 . . ?
H49D C49A H49E 109.5 . . ?
H49D C49A H49F 109.5 . . ?
H49E C49A H49F 109.5 . . ?
C48A C50A H50D 109.5 . . ?
C48A C50A H50E 109.5 . . ?
C48A C50A H50F 109.5 . . ?
H50D C50A H50E 109.5 . . ?
H50D C50A H50F 109.5 . . ?
H50E C50A H50F 109.5 . . ?
C48A C51A H51D 109.5 . . ?
C48A C51A H51E 109.5 . . ?
C48A C51A H51F 109.5 . . ?
H51D C51A H51E 109.5 . . ?
H51D C51A H51F 109.5 . . ?
H51E C51A H51F 109.5 . . ?
C15 C97A H97C 110.5 . . ?
C15 C97A H97D 110.5 . . ?
H97C C97A H97D 108.7 . . ?
N3A C97A C15 106.3(14) . . ?
N3A C97A H97C 110.5 . . ?
N3A C97A H97D 110.5 . . ?
C97A N3A H3AA 107.4 . . ?
C97A N3A H3AB 107.4 . . ?
C97A N3A C106 119.6(17) . . ?
H3AA N3A H3AB 106.9 . . ?
C106 N3A H3AA 107.4 . . ?
C106 N3A H3AB 107.4 . . ?
N3A C106 H10E 106.5 . . ?
N3A C106 H10F 106.5 . . ?
N3A C106 C1A 123.2(17) . . ?
H10E C106 H10F 106.5 . . ?
C1A C106 H10E 106.5 . . ?
C1A C106 H10F 106.5 . . ?
C106 C1A H1AA 108.8 . . ?
C106 C1A H1AB 108.8 . . ?
H1AA C1A H1AB 107.7 . . ?
C108 C1A C106 114.0(18) . . ?
C108 C1A H1AA 108.8 . . ?
C108 C1A H1AB 108.8 . . ?
C108 C107 H107 120.0 . . ?
C108 C107 C112 120.0 . . ?
C112 C107 H107 120.0 . . ?
C107 C108 C1A 127.2(12) . . ?
C109 C108 C1A 112.6(12) . . ?
C109 C108 C107 120.0 . . ?
C108 C109 H109 120.0 . . ?
C110 C109 C108 120.0 . . ?
C110 C109 H109 120.0 . . ?
C109 C110 H110 120.0 . . ?
C109 C110 C111 120.0 . . ?
C111 C110 H110 120.0 . . ?
C110 C111 H111 120.0 . . ?
C112 C111 C110 120.0 . . ?
C112 C111 H111 120.0 . . ?
C107 C112 H112 120.0 . . ?
C111 C112 C107 120.0 . . ?
C111 C112 H112 120.0 . . ?
H5A O5 H5B 104.5 . . ?
F4A C5A C4A 109.0(15) . . ?
F5A C5A F4A 95(2) . . ?
F5A C5A F6A 119.3(19) . . ?
F5A C5A C4A 110.6(15) . . ?
F6A C5A F4A 106(2) . . ?
F6A C5A C4A 114.7(15) . . ?
F1A C2A C115 109(2) . . ?
F2A C2A F1A 103(2) . . ?
F2A C2A C115 116(2) . . ?
F3A C2A F1A 103(2) . . ?
F3A C2A F2A 114.5(17) . . ?
F3A C2A C115 109(2) . . ?
O2A C4A C5A 121(2) . . ?
O2A C4A C3A 120(3) . . ?
C3A C4A C5A 119(2) . . ?
C3A C115 C2A 116(2) . . ?
O38 C115 C2A 112(3) . . ?
O38 C115 C3A 132(3) . . ?
C4A C3A C115 124(3) . . ?
C4A C3A H3AC 118.0 . . ?
C115 C3A H3AC 118.0 . . ?
C115 O38 Cu1A 132(2) . . ?
O3 Cu1A O4 90.3(7) . . ?
O3 Cu1A N1 87.1(7) . . ?
O3 Cu1A O38 141.6(13) . . ?
O4 Cu1A N1 155.9(7) . . ?
O4 Cu1A O38 84.1(8) . . ?
N1 Cu1A O38 83.1(9) . . ?

loop_
_geom_torsion_atom_site_label_1
_geom_torsion_atom_site_label_2
_geom_torsion_atom_site_label_3
_geom_torsion_atom_site_label_4
_geom_torsion
_geom_torsion_site_symmetry_1
_geom_torsion_site_symmetry_2
_geom_torsion_site_symmetry_3
_geom_torsion_site_symmetry_4
_geom_torsion_publ_flag
Cr1 O35 C87 O34 -21.2(14) . . . . ?
Cr1 O35 C87 C88 157.0(7) . . . . ?
Cr1 O37 C92 O36 -19.6(15) . . . . ?
Cr1 O37 C92 C93 158.8(7) . . . . ?
Cr1 O7 C17 O6 22.8(14) . . . . ?
Cr1 O7 C17 C18 -164.3(9) . . . . ?
Cr1 O7 C17 C18A -141.3(17) . . . . ?
Cr1 O13 C32 O12 14.8(17) . . . . ?
Cr1 O13 C32 C33 -165.5(7) . . . . ?
Cr2 O31 C77 O30 -13.2(14) . . . . ?
Cr2 O31 C77 C78 167.5(7) . . . . ?
Cr2 O33 C82 O32 -17.9(16) . . . . ?
Cr2 O33 C82 C83 163.3(8) . . . . ?
Cr2 O34 C87 O35 -7.1(16) . . . . ?
Cr2 O34 C87 C88 174.7(7) . . . . ?
Cr2 O36 C92 O37 -12.6(14) . . . . ?
Cr2 O36 C92 C93 169.0(7) . . . . ?
Cr3 O30 C77 O31 -24.8(16) . . . . ?
Cr3 O30 C77 C78 154.6(7) . . . . ?
Cr3 O29 C72 O28 18.1(17) . . . . ?
Cr3 O29 C72 C73 -162.7(10) . . . . ?
Cr3 O29 C72 C73A -158.9(11) . . . . ?
Cr3 O27 C67 O26 27.6(13) . . . . ?
Cr3 O27 C67 C68 -154.2(8) . . . . ?
Cr3 O32 C82 O33 -14.8(15) . . . . ?
Cr3 O32 C82 C83 164.0(7) . . . . ?
Cr8 O6 C17 O7 11.1(16) . . . . ?
Cr8 O6 C17 C18 -162.3(9) . . . . ?
Cr8 O6 C17 C18A 174.7(17) . . . . ?
Cr8 O8 C22 O9 -17.0(15) . . . . ?
Cr8 O8 C22 C23 158.4(7) . . . . ?
Cr8 O10 C27 O11 -6.4(17) . . . . ?
Cr8 O10 C27 C28 176.8(7) . . . . ?
Cr8 O12 C32 O13 20.1(15) . . . . ?
Cr8 O12 C32 C33 -159.5(7) . . . . ?
Cr6 O18 C47 O19 -26.6(15) . . . . ?
Cr6 O18 C47 C48 149.5(10) . . . . ?
Cr6 O18 C47 C48A 147.3(12) . . . . ?
Cr6 O17 C42 O16 -14(2) . . . . ?
Cr6 O17 C42 C43 159.5(14) . . . . ?
Cr6 O17 C42 C43A 170.6(11) . . . . ?
Cr6 O20 C52 O21 -1(2) . . . . ?
Cr6 O20 C52 C53 173.5(8) . . . . ?
Cr6 O15 C37 O14 -28.8(17) . . . . ?
Cr6 O15 C37 C38 145.5(11) . . . . ?
Cr6 O15 C37 C38A 147.3(12) . . . . ?
Cr7 O9 C22 O8 27.3(15) . . . . ?
Cr7 O9 C22 C23 -148.1(8) . . . . ?
Cr7 O14 C37 O15 0.3(18) . . . . ?
Cr7 O14 C37 C38 -174.3(10) . . . . ?
Cr7 O14 C37 C38A -175.6(12) . . . . ?
Cr7 O11 C27 O10 18.2(18) . . . . ?
Cr7 O11 C27 C28 -165.0(7) . . . . ?
Cr7 O16 C42 O17 -11.8(18) . . . . ?
Cr7 O16 C42 C43 174.8(13) . . . . ?
Cr7 O16 C42 C43A 164.1(11) . . . . ?
Cr4 O26 C67 O27 3.8(16) . . . . ?
Cr4 O26 C67 C68 -174.5(7) . . . . ?
Cr4 O23 C57 O22 -14.9(18) . . . . ?
Cr4 O23 C57 C58 161.7(8) . . . . ?
Cr4 O28 C72 O29 16.8(16) . . . . ?
Cr4 O28 C72 C73 -162.4(10) . . . . ?
Cr4 O28 C72 C73A -166.3(11) . . . . ?
Cr4 O25 C62 O24 2.5(18) . . . . ?
Cr4 O25 C62 C63 174.6(17) . . . . ?
Cr4 O25 C62 C63A -172.5(8) . . . . ?
Cr5 O22 C57 O23 30.3(17) . . . . ?
Cr5 O22 C57 C58 -146.1(9) . . . . ?
Cr5 O19 C47 O18 2.1(18) . . . . ?
Cr5 O19 C47 C48 -173.8(10) . . . . ?
Cr5 O19 C47 C48A -171.7(11) . . . . ?
Cr5 O24 C62 O25 12.7(19) . . . . ?
Cr5 O24 C62 C63 -158(2) . . . . ?
Cr5 O24 C62 C63A -172.2(9) . . . . ?
Cr5 O21 C52 O20 -25(2) . . . . ?
Cr5 O21 C52 C53 160.3(8) . . . . ?
O37 C92 C93 C94 171.2(10) . . . . ?
O37 C92 C93 C95 51.0(14) . . . . ?
O37 C92 C93 C96 -65.3(14) . . . . ?
O7 C17 C18 C19 14.8(18) . . . . ?
O7 C17 C18 C20 -112.3(13) . . . . ?
O7 C17 C18 C21 132.1(13) . . . . ?
O7 C17 C18A C21A -179(3) . . . . ?
O7 C17 C18A C20A -63(3) . . . . ?
O7 C17 C18A C19A 64(3) . . . . ?
O13 C32 C33 C34 -14.1(14) . . . . ?
O13 C32 C33 C35 103.6(11) . . . . ?
O13 C32 C33 C36 -136.8(10) . . . . ?
O6 C17 C18 C19 -171.5(12) . . . . ?
O6 C17 C18 C20 61.4(14) . . . . ?
O6 C17 C18 C21 -54.2(17) . . . . ?
O6 C17 C18A C21A 16(3) . . . . ?
O6 C17 C18A C20A 132(2) . . . . ?
O6 C17 C18A C19A -101(3) . . . . ?
O31 C77 C78 C79 -9.6(14) . . . . ?
O31 C77 C78 C80 -130.0(10) . . . . ?
O31 C77 C78 C81 112.9(11) . . . . ?
O8 C22 C23 C24 -90.6(11) . . . . ?
O8 C22 C23 C25 149.6(10) . . . . ?
O8 C22 C23 C26 25.6(14) . . . . ?
O33 C82 C83 C84 101.3(12) . . . . ?
O33 C82 C83 C85 -142.2(10) . . . . ?
O33 C82 C83 C86 -19.1(16) . . . . ?
O30 C77 C78 C79 171.0(10) . . . . ?
O30 C77 C78 C80 50.6(12) . . . . ?
O30 C77 C78 C81 -66.5(13) . . . . ?
O26 C67 C68 C69 -174.5(9) . . . . ?
O26 C67 C68 C70 -53.4(13) . . . . ?
O26 C67 C68 C71 66.7(12) . . . . ?
O9 C22 C23 C24 85.1(11) . . . . ?
O9 C22 C23 C25 -34.7(14) . . . . ?
O9 C22 C23 C26 -158.6(10) . . . . ?
O29 C72 C73 C74 -131.7(17) . . . . ?
O29 C72 C73 C75 105.4(18) . . . . ?
O29 C72 C73 C76 -16(2) . . . . ?
O29 C72 C73A C75A 59(2) . . . . ?
O29 C72 C73A C76A -60(2) . . . . ?
O29 C72 C73A C74A -176(2) . . . . ?
O36 C92 C93 C94 -10.3(14) . . . . ?
O36 C92 C93 C95 -130.5(11) . . . . ?
O36 C92 C93 C96 113.2(12) . . . . ?
O27 C67 C68 C69 7.2(14) . . . . ?
O27 C67 C68 C70 128.3(11) . . . . ?
O27 C67 C68 C71 -111.6(11) . . . . ?
O14 C37 C38 C39 -119(2) . . . . ?
O14 C37 C38 C40 7(2) . . . . ?
O14 C37 C38 C41 123.2(19) . . . . ?
O14 C37 C38A C39A -147(2) . . . . ?
O14 C37 C38A C40A -25(3) . . . . ?
O14 C37 C38A C41A 95(3) . . . . ?
O32 C82 C83 C84 -77.6(13) . . . . ?
O32 C82 C83 C85 38.9(14) . . . . ?
O32 C82 C83 C86 162.0(11) . . . . ?
O11 C27 C28 C29 102.3(11) . . . . ?
O11 C27 C28 C30 -15.6(14) . . . . ?
O11 C27 C28 C31 -136.8(11) . . . . ?
O23 C57 C58 C59 -68.5(14) . . . . ?
O23 C57 C58 C60 54.9(17) . . . . ?
O23 C57 C58 C61 176.0(11) . . . . ?
O10 C27 C28 C29 -80.7(12) . . . . ?
O10 C27 C28 C30 161.4(10) . . . . ?
O10 C27 C28 C31 40.3(14) . . . . ?
O16 C42 C43 C44 -174(2) . . . . ?
O16 C42 C43 C45 66(2) . . . . ?
O16 C42 C43 C46 -56(2) . . . . ?
O16 C42 C43A C44A 153.9(17) . . . . ?
O16 C42 C43A C46A -82.9(18) . . . . ?
O16 C42 C43A C45A 36(2) . . . . ?
O18 C47 C48 C49 168.4(18) . . . . ?
O18 C47 C48 C50 -73.3(19) . . . . ?
O18 C47 C48 C51 46(2) . . . . ?
O18 C47 C48A C49A 137(2) . . . . ?
O18 C47 C48A C50A -103(2) . . . . ?
O18 C47 C48A C51A 17(3) . . . . ?
O12 C32 C33 C34 165.6(10) . . . . ?
O12 C32 C33 C35 -76.7(12) . . . . ?
O12 C32 C33 C36 42.9(13) . . . . ?
O28 C72 C73 C74 48(2) . . . . ?
O28 C72 C73 C75 -75(2) . . . . ?
O28 C72 C73 C76 163.2(17) . . . . ?
O28 C72 C73A C75A -118.0(18) . . . . ?
O28 C72 C73A C76A 123(2) . . . . ?
O28 C72 C73A C74A 7(3) . . . . ?
O17 C42 C43 C44 12(3) . . . . ?
O17 C42 C43 C45 -108(2) . . . . ?
O17 C42 C43 C46 130(2) . . . . ?
O17 C42 C43A C44A -30(2) . . . . ?
O17 C42 C43A C46A 93.4(17) . . . . ?
O17 C42 C43A C45A -147.9(15) . . . . ?
O25 C62 C63 C64 102(3) . . . . ?
O25 C62 C63 C65 -137(3) . . . . ?
O25 C62 C63 C66 -24(3) . . . . ?
O25 C62 C63A C64A 37.8(16) . . . . ?
O25 C62 C63A C66A -83.3(13) . . . . ?
O25 C62 C63A C65A 159.3(10) . . . . ?
O20 C52 C53 C54 -105.2(13) . . . . ?
O20 C52 C53 C55 22.3(17) . . . . ?
O20 C52 C53 C56 140.5(12) . . . . ?
O15 C37 C38 C39 67(2) . . . . ?
O15 C37 C38 C40 -168.1(19) . . . . ?
O15 C37 C38 C41 -52(2) . . . . ?
O15 C37 C38A C39A 37(3) . . . . ?
O15 C37 C38A C40A 159(2) . . . . ?
O15 C37 C38A C41A -81(3) . . . . ?
O22 C57 C58 C59 108.2(14) . . . . ?
O22 C57 C58 C60 -128.3(14) . . . . ?
O22 C57 C58 C61 -7.2(17) . . . . ?
O19 C47 C48 C49 -15(2) . . . . ?
O19 C47 C48 C50 102.9(18) . . . . ?
O19 C47 C48 C51 -138(2) . . . . ?
O19 C47 C48A C49A -49(3) . . . . ?
O19 C47 C48A C50A 71(2) . . . . ?
O19 C47 C48A C51A -169(2) . . . . ?
O24 C62 C63 C64 -85(4) . . . . ?
O24 C62 C63 C65 35(3) . . . . ?
O24 C62 C63 C66 148(3) . . . . ?
O24 C62 C63A C64A -137.6(13) . . . . ?
O24 C62 C63A C66A 101.2(13) . . . . ?
O24 C62 C63A C65A -16.1(16) . . . . ?
O21 C52 C53 C54 69.9(15) . . . . ?
O21 C52 C53 C55 -162.6(12) . . . . ?
O21 C52 C53 C56 -44.4(14) . . . . ?
C89 C88 C87 O35 -170.7(9) . . . . ?
C89 C88 C87 O34 7.7(14) . . . . ?
C90 C88 C87 O35 -50.9(13) . . . . ?
C90 C88 C87 O34 127.5(11) . . . . ?
C91 C88 C87 O35 70.5(12) . . . . ?
C91 C88 C87 O34 -111.1(11) . . . . ?
Cu1 O1 C1 C2 -152.1(14) . . . . ?
Cu1 O1 C1 C3 29(4) . . . . ?
Cu1 O3 C6 C7 178.6(9) . . . . ?
Cu1 O3 C6 C8 3(2) . . . . ?
Cu1 O4 C9 C8 3(2) . . . . ?
Cu1 O4 C9 C10 174.3(11) . . . . ?
Cu1 O2 C4 C5 151.3(14) . . . . ?
Cu1 O2 C4 C3 -11(3) . . . . ?
Cu1 N1 C14 N2 -175.6(8) . . . . ?
Cu1 N1 C16 C15 173.8(10) . . . . ?
F1 C2 C1 O1 -52(2) . . . . ?
F1 C2 C1 C3 126.6(19) . . . . ?
F2 C2 C1 O1 69(2) . . . . ?
F2 C2 C1 C3 -112(2) . . . . ?
F3 C2 C1 O1 -169.7(17) . . . . ?
F3 C2 C1 C3 9(2) . . . . ?
F4 C5 C4 O2 17(3) . . . . ?
F4 C5 C4 C3 -179.6(18) . . . . ?
F5 C5 C4 O2 124(2) . . . . ?
F5 C5 C4 C3 -73(2) . . . . ?
F6 C5 C4 O2 -109(2) . . . . ?
F6 C5 C4 C3 54(2) . . . . ?
O1 C1 C3 C4 -8(4) . . . . ?
O3 C6 C7 F7 -2.2(19) . . . . ?
O3 C6 C7 F8 -127.3(13) . . . . ?
O3 C6 C7 F9 116.8(14) . . . . ?
O3 C6 C8 C9 -13(3) . . . . ?
O4 C9 C10 F10 73.1(18) . . . . ?
O4 C9 C10 F11 170.0(16) . . . . ?
O4 C9 C10 F12 -46(3) . . . . ?
O2 C4 C3 C1 0(4) . . . . ?
N2 C15 C16 N1 0.2(18) . . . . ?
N2 C15 C97 N3 92.8(15) . . . . ?
N2 C15 C97A N3A -100(2) . . . . ?
C5 C4 C3 C1 -162.7(19) . . . . ?
C15 N2 C14 N1 2.0(16) . . . . ?
C15 C97A N3A C106 170(2) . . . . ?
C6 C8 C9 O4 10(3) . . . . ?
C6 C8 C9 C10 -160.8(17) . . . . ?
C7 C6 C8 C9 172.0(15) . . . . ?
C14 N2 C15 C16 -1.3(16) . . . . ?
C14 N2 C15 C97 158.8(12) . . . . ?
C14 N2 C15 C97A -158.1(13) . . . . ?
C14 N1 C16 C15 1.0(18) . . . . ?
C16 N1 C14 N2 -1.9(16) . . . . ?
C16 C15 C97 N3 -112.9(19) . . . . ?
C16 C15 C97A N3A 113(2) . . . . ?
C8 C6 C7 F7 173.5(14) . . . . ?
C8 C6 C7 F8 48(2) . . . . ?
C8 C6 C7 F9 -67.5(18) . . . . ?
C8 C9 C10 F10 -115.1(19) . . . . ?
C8 C9 C10 F11 -18(3) . . . . ?
C8 C9 C10 F12 126(2) . . . . ?
C2 C1 C3 C4 172.9(19) . . . . ?
C102 C103 C98 C99 0.0 . . . . ?
C102 C104 C105 N3 166.5(14) . . . . ?
C103 C102 C101 C100 0.0 . . . . ?
C103 C102 C104 C105 78.9(16) . . . . ?
C103 C98 C99 C100 0.0 . . . . ?
C98 C99 C100 C101 0.0 . . . . ?
C99 C100 C101 C102 0.0 . . . . ?
C101 C102 C103 C98 0.0 . . . . ?
C101 C102 C104 C105 -105.5(14) . . . . ?
C97 C15 C16 N1 -156.0(13) . . . . ?
C97 N3 C105 C104 54(2) . . . . ?
C104 C102 C103 C98 175.4(15) . . . . ?
C104 C102 C101 C100 -175.7(14) . . . . ?
C105 N3 C97 C15 171.2(13) . . . . ?
C97A C15 C16 N1 148.3(18) . . . . ?
C97A N3A C106 C1A 57(4) . . . . ?
N3A C106 C1A C108 167(2) . . . . ?
C106 C1A C108 C107 72(2) . . . . ?
C106 C1A C108 C109 -103(2) . . . . ?
C1A C108 C109 C110 174.8(18) . . . . ?
C107 C108 C109 C110 0.0 . . . . ?
C108 C107 C112 C111 0.0 . . . . ?
C108 C109 C110 C111 0.0 . . . . ?
C109 C110 C111 C112 0.0 . . . . ?
C110 C111 C112 C107 0.0 . . . . ?
C112 C107 C108 C1A -174(2) . . . . ?
C112 C107 C108 C109 0.0 . . . . ?
F1A C2A C115 C3A 90(3) . . . . ?
F1A C2A C115 O38 -86(4) . . . . ?
F2A C2A C115 C3A -153(3) . . . . ?
F2A C2A C115 O38 30(4) . . . . ?
F3A C2A C115 C3A -22(4) . . . . ?
F3A C2A C115 O38 162(3) . . . . ?
F4A C5A C4A O2A -68.3(19) . . . . ?
F4A C5A C4A C3A 112(3) . . . . ?
F5A C5A C4A O2A 34.5(19) . . . . ?
F5A C5A C4A C3A -145(3) . . . . ?
F6A C5A C4A O2A 173(2) . . . . ?
F6A C5A C4A C3A -7(3) . . . . ?
O2A C4A C3A C115 1(5) . . . . ?
C5A C4A C3A C115 -179(3) . . . . ?
C2A C115 C3A C4A 179(3) . . . . ?
C2A C115 O38 Cu1A 145(3) . . . . ?
C3A C115 O38 Cu1A -31(7) . . . . ?
O38 C115 C3A C4A -6(7) . . . . ?
Cu1A O3 C6 C7 -161.5(10) . . . . ?
Cu1A O3 C6 C8 23(2) . . . . ?
Cu1A O4 C9 C8 -17(2) . . . . ?
Cu1A O4 C9 C10 154.6(12) . . . . ?
Cu1A N1 C14 N2 165.8(9) . . . . ?
Cu1A N1 C16 C15 -164.6(11) . . . . ?

_smtbx_masks_special_details     ?
loop_
_smtbx_masks_void_nr
_smtbx_masks_void_average_x
_smtbx_masks_void_average_y
_smtbx_masks_void_average_z
_smtbx_masks_void_volume
_smtbx_masks_void_count_electrons
_smtbx_masks_void_content
1 0.042 -0.073 0.134 43.5 0.0 ?
2 -0.042 0.073 0.866 43.5 0.0 ?
3 -0.042 0.427 0.366 43.5 0.0 ?
4 0.042 0.573 0.634 43.5 0.0 ?
5 0.084 0.597 0.102 40.0 2.3 ?
6 0.084 0.903 0.602 40.0 1.5 ?
7 0.104 0.090 0.974 7.1 0.0 ?
8 0.104 0.410 0.474 7.1 0.0 ?
9 0.226 0.075 0.363 220.2 29.2 ?
10 0.226 0.425 0.863 220.2 31.0 ?
11 0.274 0.575 0.363 220.2 33.8 ?
12 0.274 0.925 0.863 220.2 29.2 ?
13 0.243 0.132 0.055 14.1 -0.0 ?
14 0.243 0.368 0.555 14.1 0.0 ?
15 0.247 0.006 0.085 16.4 0.0 ?
16 0.247 0.494 0.585 16.4 0.0 ?
17 0.253 -0.006 0.585 16.4 0.0 ?
18 0.253 0.506 0.085 16.4 0.0 ?
19 0.257 0.632 0.055 14.1 0.7 ?
20 0.257 0.868 0.555 14.1 -0.0 ?
21 0.416 0.097 0.102 40.0 1.7 ?
22 0.416 0.403 0.602 40.0 1.8 ?
23 0.396 0.590 0.974 7.1 0.0 ?
24 0.396 0.910 0.474 7.1 0.0 ?
25 0.458 0.073 0.634 43.5 0.0 ?
26 0.458 0.427 0.134 43.5 0.0 ?
27 0.542 0.573 0.866 43.5 0.0 ?
28 0.542 0.927 0.366 43.5 0.0 ?
29 0.584 0.597 0.398 40.0 1.5 ?
30 0.584 0.903 0.898 40.0 1.5 ?
31 0.604 0.090 0.526 7.1 0.0 ?
32 0.604 0.410 0.026 7.1 0.0 ?
33 0.726 0.075 0.137 220.2 32.9 ?
34 0.726 0.425 0.637 220.2 28.3 ?
35 0.774 0.575 0.137 220.2 31.1 ?
36 0.774 0.925 0.637 220.2 32.8 ?
37 0.743 0.132 0.445 14.1 0.3 ?
38 0.743 0.368 0.945 14.1 0.0 ?
39 0.747 0.006 0.415 16.4 0.0 ?
40 0.747 0.494 0.915 16.4 0.0 ?
41 0.753 -0.006 0.915 16.4 0.0 ?
42 0.753 0.506 0.415 16.4 0.0 ?
43 0.757 0.632 0.445 14.1 0.5 ?
44 0.757 0.868 0.945 14.1 0.3 ?
45 0.916 0.097 0.398 40.0 2.6 ?
46 0.916 0.403 0.898 40.0 1.5 ?
47 0.896 0.590 0.526 7.1 0.0 ?
48 0.896 0.910 0.026 7.1 0.0 ?

_smtbx_masks_void_probe_radius   1.2
_smtbx_masks_void_truncation_radius 1.2
_shelx_res_file                  
;
TITL rrepw279 P b c a R = 0.13
    rrepw279.res
    created by SHELXL-2018/3 at 16:05:07 on 12-Jan-2021
CELL 1.54184 28.1451 28.482 36.1611 90 90 90
ZERR 8 0.0014 0.0015 0.0009 0 0 0
LATT 1
SYMM 0.5-X,-Y,0.5+Z
SYMM 0.5+X,0.5-Y,-Z
SYMM -X,0.5+Y,0.5-Z
SFAC C H Cr Cu F N O
UNIT 816 1299.25 64 8 160 24 289.63
SADI C18 C21 C18A C21A
RIGU 0.002 0.002 C60 C61 Cu1 F8 F9 F1 F2 F10 F11 F12 F3 F4 F5 F6 O1 O3 O4 =
 O2 C5 C6 C7 C8 C2 C9 C4 C1 C10 C3 F1A F2A F3A F4A F5A F6A O2A C5A C2A C4A =
 C115 C3A O38 F7
RIGU 0.002 0.002 C99 Cu1 O1 O3 O4 O2 N1 C1 C6 C9 C4 C14 C16 C2 C3 C7 C8 C10 =
 C5 N2 C15 F1 F2 F3 F7 F8 F9 F10 F11 F12 F4 F5 F6 C97 C97A N3 N3A C105 C106 =
 C104 C1A C102 C103 C101 C98 C100
SADI Cu1 O1 Cu1 O38
SADI 0.04 Cu1 C1 Cu1 C115
SIMU 0.002 0.004 2 F4A F5A F6A C5A O2A C4A C3A C115 F2A C2A F1A F3A F1 F2 =
 F3 C2 F4 F5 F6 O2 C5 C4 C1 C3 O1 O38
SADI O1 C1 O38 C115
SADI Cu1A N1 Cu1 N1
RIGU 0.002 0.002 F1 F2 F3 F4 F5 F6 O1 O2 C5 C2 C4 C1 C3
SADI 0.04 O1 C2 O38 C2A
SADI 0.04 O1 C3 O38 C3A
SADI 0.04 Cu1 C4 Cu1 C4A
SADI 0.002 O38 C115 O1 C1 O2 C4 O2A C4A
FLAT C5A C4A O2A C3A C115 O38 C2A
SIMU 0.002 0.004 2 O38 O1
SADI Cu1 O2 Cu1 O2A
DFIX -3 O4 O1
SADI 0.04 C20 C21 C20A C21A
DFIX -3 O38 O4
SADI 0.04 F2 C1 F2A C115
SIMU 0.02 0.04 2 C106 C105 C104 C1A C97 N3A N3 C97A
EADP Cu1A Cu1
SADI 0.04 O2 C5 O2A C5A
SADI 0.04 F3 C1 F3A C115
SADI 0.04 C17 C21 C17 C21A
SADI 0.04 O2 C3 O2A C3A
SADI 0.04 C4 C1 C4A C115
SADI 0.04 C19 C21 C19A C21A
SADI O2 C4 O2A C4A
SADI C2 C1 C2A C115
SIMU C21A C21 C19A C19 C20A C20 C18A C18
SADI C1 C3 C115 C3A
SIMU F1 F2 F3 C2
SIMU 0.002 0.004 2 C21 C21A
SADI 0.04 F1 C1 F1A C115
SADI C104 C105 C1A C106
SIMU F4 F5 F6 C5
SADI C18 C19 C18A C19A
SADI 0.04 C17 C20 C17 C20A
SADI 0.04 C19 C20 C19A C20A
DFIX 1.35 F4 C5 F6 C5 F5 C5
SADI C17 C18 C17 C18A
SADI F6 C5 F6A C5A
SADI 0.04 F1 F3 F1A F3A
SADI C18 C20 C18A C20A
RIGU 0.002 0.002 O35 C87 O34 C88 C91 C90 C89
SADI 0.04 C17 C19 C17 C19A
RIGU 0.002 0.002 C18 C20 C21 C18A C19 C19A C20A C17 O7 O6
DFIX 1.35 F1 C2 F2 C2 F3 C2
SADI 0.04 N3 C104 N3A C1A
SADI C4 C3 C4A C3A
SADI 0.04 F4 F5 F4A F5A
SADI N3 C97 N3A C97A
DFIX 1.5 C1A C106 C105 C104
SADI F3 C2 F3A C2A
SADI 0.04 F4 F6 F4A F6A
SADI 0.04 C97 C105 C97A C106
SADI 0.04 C15 N3 C15 N3A
SADI N3 C105 N3A C106
SADI 0.04 F4 C4 F4A C4A
DFIX 1.45 N3 C97 N3A C97A
DFIX 1.45 N3A C106 N3 C105
SADI F1 C2 F1A C2A
SADI C73 C74 C73A C74A
SADI 0.04 F5 F6 F5A F6A
RIGU 0.002 0.002 C43 C44 C45 C46 C43A C44A C46A C45A
SADI 0.04 F5 C4 F5A C4A
SIMU C63 C64 C65 C66 C64A C63A C66A C65A
SADI 0.04 C50 C51 C50A C51A
SADI C38 C41 C38A C41A
SADI 0.04 C47 C50 C47 C50A
SADI 0.04 F6 C4 F6A C4A
SADI C73 C76 C73A C76A
SADI C73 C75 C73A C75A
SADI 0.04 C72 C76 C72 C76A
SADI C48 C49 C48A C49A
SADI 0.04 F2 F3 F2A F3A
SADI 0.04 C72 C74 C72 C74A
SADI 0.04 C37 C41 C37 C41A
SADI 0.04 C74 C76 C74A C76A
SADI F2 C2 F2A C2A
SADI 0.04 C37 C40 C37 C40A
SADI 0.04 C75 C76 C75A C76A
SADI F4 C5 F4A C5A
SADI C48 C51 C48A C51A
SADI F5 C5 F5A C5A
SADI C62 C63 C62 C63A
SADI 0.04 C49 C50 C49A C50A
SADI 0.04 C5 C3 C5A C3A
SADI C63 C64 C63A C64A
SIMU C48 C49 C50 C51 C48A C49A C50A C51A
SADI 0.04 C39 C40 C39A C40A
SADI 0.04 C2 C3 C2A C3A
SIMU C38 C39 C40 C41 C38A C39A C40A C41A
SADI 0.04 C40 C41 C40A C41A
SADI C5 C4 C5A C4A
RIGU 0.002 0.002 C73 C74 C75 C76 C75A C73A C76A C74A C72 O28 O29
RIGU 0.002 0.002 C33 C34 C35 C36 O12 C32 O13
RIGU 0.002 0.002 O21 C52 O20 C54 C56 C55 C53
SADI 0.04 C37 C39 C37 C39A
SADI C72 C73 C72 C73A
SADI 0.04 F1 F2 F1A F2A
SADI 0.04 C39 C41 C39A C41A
SADI C63 C65 C63A C65A
SADI C63 C66 C63A C66A
SADI 0.04 C62 C64 C62 C64A
SADI 0.04 C62 C65 C62 C65A
SADI 0.04 C62 C66 C62 C66A
SADI 0.04 C64 C65 C64A C65A
SADI C47 C48 C47 C48A
SADI 0.04 C64 C66 C64A C66A
SADI C48 C50 C48A C50A
SADI 0.04 C65 C66 C65A C66A
SADI 0.04 C47 C49 C47 C49A
SADI C42 C43 C42 C43A
SADI 0.04 C47 C51 C47 C51A
SADI C43 C44 C43A C44A
SADI 0.04 C49 C51 C49A C51A
SADI C43 C45 C43A C45A
SADI 0.04 C72 C75 C72 C75A
SADI C43 C46 C43A C46A
SIMU C73 C74 C75 C76 C75A C73A C76A C74A
SADI 0.04 C42 C44 C42 C44A
SIMU C43 C44 C45 C46 C43A C44A C46A C45A
SADI 0.04 C42 C45 C42 C45A
SADI 0.04 C42 C46 C42 C46A
SADI 0.04 C74 C75 C74A C75A
SADI 0.04 C44 C45 C44A C45A
RIGU 0.002 0.002 C63 C64 C65 C66 C64A C63A C66A C65A C62 O25 O24
SADI 0.04 C44 C46 C44A C46A
RIGU 0.002 0.002 C38 C39 C40 C41 C38A C39A C40A C41A C37 O15 O14
SADI 0.04 C45 C46 C45A C46A
SADI C37 C38 C37 C38A
RIGU 0.002 0.002 O19 C47 O18 C49 C50 C51 C49A C50A C51A C48 C48A
SADI C38 C39 C38A C39A
SADI C38 C40 C38A C40A
RIGU 0.002 0.002 C81 C78 C79 C80 C77 O31 O30
SIMU 0.02 0.04 2 C101 C102 C103 C98 C99 C100
SADI C15 C97 C15 C97A
DFIX 1.45 C104 C102
DFIX 1.5 C97 C15 C97A C15
SIMU 0.02 0.04 2 C111 C112 C110 C107 C108 C109
DFIX 2.4 C1A C109
DFIX 1.45 C1A C108
DFIX 1.35 F4A C5A F6A C5A F5A C5A F3A C2A F1A C2A F2A C2A F2 C2 F1 C2 F3 C2 =
 F6 C5 F5 C5 F4 C5
DFIX 2.35 F6 F5
DFIX 2.35 F3A F2A
SADI F4A C4A C4A F5A
DFIX 2.35 F6A F5A
SADI F5A C4A C4A F6A
DFIX 2.35 F6 F4
RIGU 0.002 0.002 C28 C29 C30 C31 C27 O11 O10
RIGU 0.002 0.002 C69 C68 C70 C71 C67 O27 O26
RIGU 0.002 0.002 C61 C58 C59 C60 O23 O22 C57

L.S. 50
PLAN  20
TEMP -173.15
CONF
BIND O38 C115
BIND Cu1A O2A
MORE -1
fmap 2
acta
ABIN
BOND $H
SHEL 9999 1.09
REM <olex2.extras>
REM <HklSrc "%.\\rrepw279.hkl">
REM </olex2.extras>

WGHT    0.164800
FVAR       0.09941   0.54270   0.14386   0.38738   0.51772   0.80656   0.53459
FVAR       0.60862   0.69202   0.18855
CR1   3    0.504117    0.846292    0.570742    11.00000    0.03091    0.03405 =
         0.01758   -0.00027   -0.00235   -0.00438
CR2   3    0.405428    0.801065    0.529066    11.00000    0.02729    0.03778 =
         0.01985    0.00078   -0.00257   -0.00526
CR3   3    0.309306    0.734900    0.551292    11.00000    0.03081    0.04122 =
         0.02314    0.00014   -0.00039   -0.00727
CR8   3    0.531307    0.868560    0.660744    11.00000    0.03498    0.04009 =
         0.01859   -0.00301   -0.00176   -0.00291
CR6   3    0.419047    0.718894    0.752533    11.00000    0.03956    0.03887 =
         0.02244    0.00759   -0.00212   -0.00015
CR7   3    0.490617    0.813903    0.738593    11.00000    0.04126    0.04324 =
         0.01976    0.00352   -0.00416   -0.00350
CR4   3    0.292756    0.654567    0.619500    11.00000    0.03749    0.04009 =
         0.03251    0.00294   -0.00505   -0.00843
CR5   3    0.344484    0.648124    0.704502    11.00000    0.04996    0.04876 =
         0.02833    0.00855   -0.00155   -0.01566
F13   5    0.455626    0.798528    0.566763    11.00000    0.02591    0.03604 =
         0.02323    0.00212   -0.00272   -0.00791
F14   5    0.360201    0.777152    0.564990    11.00000    0.03337    0.04182 =
         0.02107   -0.00037   -0.00301   -0.01682
F20   5    0.486603    0.852806    0.622229    11.00000    0.03316    0.03942 =
         0.01818    0.00158   -0.00036   -0.00786
F19   5    0.508160    0.814054    0.686702    11.00000    0.04582    0.02789 =
         0.02117   -0.00199    0.00226   -0.00103
F18   5    0.435935    0.777510    0.725672    11.00000    0.04489    0.03707 =
         0.02454    0.00630   -0.00425   -0.00965
F16   5    0.321681    0.683420    0.661947    11.00000    0.03582    0.03818 =
         0.02934    0.00232   -0.00156   -0.00513
F15   5    0.333530    0.693103    0.589253    11.00000    0.03769    0.03692 =
         0.02906    0.00212   -0.00179   -0.00956
F17   5    0.399242    0.689717    0.705435    11.00000    0.04354    0.04353 =
         0.03142    0.00554    0.00076   -0.00905
O35   7    0.520362    0.839741    0.518770    11.00000    0.03345    0.03713 =
         0.02000   -0.00436    0.00134   -0.01270
O37   7    0.459234    0.896161    0.559556    11.00000    0.02380    0.02301 =
         0.03056    0.00496   -0.00667    0.00249
O7    7    0.551393    0.799008    0.584778    11.00000    0.03183    0.03491 =
         0.02369   -0.00370   -0.00083    0.00381
O13   7    0.553134    0.894716    0.574173    11.00000    0.03191    0.03722 =
         0.02364    0.00297    0.00284   -0.00957
O6    7    0.579384    0.829184    0.637834    11.00000    0.03040    0.05148 =
         0.02130   -0.00235   -0.00040    0.00416
O31   7    0.421683    0.735828    0.514726    11.00000    0.03619    0.03447 =
         0.02629   -0.00225   -0.00143    0.00560
O8    7    0.485290    0.910625    0.684087    11.00000    0.05876    0.03349 =
         0.02201   -0.00279    0.00479    0.00635
O33   7    0.357057    0.805837    0.491053    11.00000    0.03173    0.05489 =
         0.02202    0.00244   -0.00037   -0.00735
O30   7    0.349699    0.702556    0.515664    11.00000    0.04228    0.03948 =
         0.02713   -0.01168    0.00127   -0.00185
O26   7    0.243371    0.703237    0.621059    11.00000    0.02431    0.05123 =
         0.03795    0.00265    0.00473   -0.00636
O9    7    0.454190    0.872095    0.732655    11.00000    0.04621    0.03742 =
         0.03411    0.00187    0.00796    0.00039
O34   7    0.449615    0.825495    0.492178    11.00000    0.03563    0.03996 =
         0.02132    0.00447   -0.00186   -0.01054
O29   7    0.259146    0.691102    0.537175    11.00000    0.02928    0.05424 =
         0.03468   -0.00283   -0.00628   -0.02227
O36   7    0.388481    0.864664    0.545759    11.00000    0.02914    0.04627 =
         0.03215    0.00456   -0.00124    0.00311
O27   7    0.265499    0.764302    0.586233    11.00000    0.03197    0.04383 =
         0.02777   -0.00113    0.00084    0.00131
O14   7    0.529755    0.757963    0.746607    11.00000    0.02384    0.05372 =
         0.04611    0.01235   -0.01185    0.00371
O32   7    0.287280    0.777801    0.512784    11.00000    0.03848    0.04520 =
         0.02954    0.00103   -0.00429   -0.00340
O11   7    0.546944    0.851393    0.751065    11.00000    0.04343    0.05920 =
         0.02663    0.00392   -0.01094   -0.01399
O23   7    0.338728    0.603743    0.618315    11.00000    0.05440    0.04698 =
         0.04428   -0.00540    0.00234    0.00561
O10   7    0.577785    0.882324    0.699600    11.00000    0.03643    0.06079 =
         0.02428   -0.00100   -0.00714   -0.00955
O16   7    0.474006    0.815723    0.790218    11.00000    0.06348    0.05508 =
         0.01812   -0.00303   -0.00053   -0.01977
O18   7    0.353709    0.743429    0.760846    11.00000    0.03173    0.05007 =
         0.04576   -0.00627    0.00214    0.00757
O12   7    0.554802    0.922532    0.632657    11.00000    0.04582    0.03935 =
         0.02700   -0.00549    0.00223   -0.01131
O28   7    0.263896    0.628376    0.574876    11.00000    0.06062    0.05385 =
         0.04636    0.00206   -0.00643   -0.02431
O17   7    0.439695    0.746477    0.800289    11.00000    0.08277    0.05077 =
         0.01635    0.00595   -0.01117   -0.01540
O25   7    0.251332    0.615637    0.649140    11.00000    0.04661    0.04663 =
         0.04827    0.01612   -0.00164   -0.02113
O20   7    0.404321    0.661337    0.781934    11.00000    0.05804    0.05245 =
         0.03435    0.01814   -0.01046   -0.01010
O15   7    0.484464    0.694479    0.742312    11.00000    0.02362    0.04577 =
         0.08136    0.00101   -0.01226    0.00734
O22   7    0.379442    0.604971    0.671212    11.00000    0.06088    0.05199 =
         0.06095   -0.00190   -0.01136    0.00542
O19   7    0.307547    0.687964    0.738048    11.00000    0.03506    0.08206 =
         0.03910   -0.01336    0.00912   -0.01019
O24   7    0.289388    0.604694    0.702402    11.00000    0.06177    0.06590 =
         0.05255    0.02360   -0.01289   -0.04569
O21   7    0.369198    0.610610    0.745473    11.00000    0.10232    0.05812 =
         0.04743    0.02011   -0.02571   -0.02837
C92   1    0.415726    0.899304    0.554413    11.00000    0.04148    0.02863 =
         0.01708    0.00410   -0.00279    0.00191
C22   1    0.461368    0.908941    0.713854    11.00000    0.01088    0.05038 =
         0.02489   -0.01022   -0.00949    0.00731
C82   1    0.311758    0.799932    0.489410    11.00000    0.04209    0.03310 =
         0.02847    0.00038   -0.00335   -0.00697
C17   1    0.582126    0.802154    0.610053    11.00000    0.03379    0.03756 =
         0.02059    0.00376    0.00057    0.00106
C88   1    0.514104    0.851240    0.453576    11.00000    0.04420    0.05843 =
         0.01916   -0.00376    0.00700   -0.01043
C87   1    0.492578    0.837252    0.490929    11.00000    0.03781    0.02615 =
         0.02080   -0.00733    0.00072   -0.00770
C32   1    0.566211    0.923891    0.598932    11.00000    0.03048    0.04057 =
         0.02940   -0.00241    0.00075   -0.00394
C27   1    0.579336    0.871655    0.733240    11.00000    0.02929    0.04793 =
         0.02602   -0.00111   -0.00852    0.00048
C33   1    0.599021    0.964390    0.587243    11.00000    0.03833    0.03927 =
         0.04207   -0.00767    0.01228   -0.00974
C67   1    0.236564    0.744007    0.608242    11.00000    0.03375    0.04984 =
         0.02138   -0.00444   -0.00079   -0.00302
C72   1    0.249028    0.649260    0.546440    11.00000    0.03360    0.05106 =
         0.02793   -0.01111    0.00708   -0.01918
C77   1    0.393797    0.702201    0.507945    11.00000    0.04249    0.04188 =
         0.02352   -0.00845   -0.00085    0.00051
C42   1    0.456613    0.784108    0.810755    11.00000    0.05172    0.05464 =
         0.01735    0.00616   -0.00136    0.00234
C62   1    0.255135    0.598276    0.681050    11.00000    0.03386    0.03830 =
         0.04131    0.00575    0.00531   -0.01987
C57   1    0.367448    0.586352    0.641725    11.00000    0.03322    0.04858 =
         0.04830    0.00372    0.01151   -0.00021
C79   1    0.463771    0.663740    0.476273    11.00000    0.05683    0.05432 =
         0.06271   -0.01647    0.02137    0.00001
AFIX  33
H79A  2    0.474535    0.634416    0.464836    11.00000   -1.50000
H79B  2    0.465104    0.689146    0.458027    11.00000   -1.50000
H79C  2    0.484422    0.671419    0.497238    11.00000   -1.50000
AFIX   0
C23   1    0.443313    0.954379    0.729237    11.00000    0.04253    0.04366 =
         0.02720    0.00176    0.00953    0.00949
C28   1    0.623171    0.886787    0.754541    11.00000    0.03561    0.05399 =
         0.03924   -0.00337   -0.01936   -0.00170
C47   1    0.313874    0.723027    0.758639    11.00000    0.03610    0.06242 =
         0.02701    0.00191    0.00303    0.00096
C37   1    0.523253    0.713717    0.747414    11.00000    0.02405    0.05544 =
         0.04441    0.00456   -0.00669    0.00445
PART 1
C63   1    0.208356    0.573906    0.691701    31.00000    0.05729
PART 0
C52   1    0.385768    0.623614    0.775316    11.00000    0.04896    0.04954 =
         0.04026    0.01107   -0.00614   -0.00080
C68   1    0.192654    0.768673    0.621149    11.00000    0.03641    0.05673 =
         0.05169   -0.00481    0.01295    0.00077
C78   1    0.412696    0.657873    0.489871    11.00000    0.05716    0.04389 =
         0.05437   -0.01814    0.01951   -0.00426
C83   1    0.286242    0.820345    0.456633    11.00000    0.04534    0.07964 =
         0.02940    0.01556   -0.00918   -0.01852
C34   1    0.619560    0.954361    0.548972    11.00000    0.08577    0.05139 =
         0.04819   -0.01205    0.02807   -0.02287
AFIX  33
H34A  2    0.640443    0.926878    0.550263    11.00000   -1.50000
H34B  2    0.593608    0.948146    0.531579    11.00000   -1.50000
H34C  2    0.637811    0.981621    0.540507    11.00000   -1.50000
AFIX   0
PART 1
C43   1    0.452778    0.798855    0.851892    41.00000    0.03821
PART 0
C35   1    0.566251    1.007370    0.585553    11.00000    0.06507    0.03396 =
         0.09559   -0.00360    0.01731   -0.00365
AFIX  33
H35A  2    0.553209    1.013593    0.610198    11.00000   -1.50000
H35B  2    0.584406    1.034726    0.577155    11.00000   -1.50000
H35C  2    0.540203    1.001251    0.568227    11.00000   -1.50000
AFIX   0
PART 1
C48   1    0.275199    0.739642    0.782967    71.00000    0.04740
C73   1    0.215173    0.621119    0.521363    21.00000    0.04854
PART 0
C69   1    0.186196    0.815210    0.600920    11.00000    0.03221    0.06781 =
         0.07289    0.00491    0.00101    0.00551
AFIX  33
H69A  2    0.157281    0.830710    0.609803    11.00000   -1.50000
H69B  2    0.213687    0.835451    0.605661    11.00000   -1.50000
H69C  2    0.183470    0.809379    0.574296    11.00000   -1.50000
AFIX   0
C53   1    0.386662    0.586448    0.806484    11.00000    0.07276    0.04977 =
         0.04615    0.01854    0.00142    0.00777
C93   1    0.392837    0.945786    0.559405    11.00000    0.05509    0.04531 =
         0.06348    0.00509   -0.00717    0.01958
PART 1
C18   1    0.624456    0.767880    0.611141    61.00000    0.05152
PART 0
C36   1    0.638546    0.970326    0.616725    11.00000    0.05782    0.08104 =
         0.06006   -0.01374   -0.00103   -0.03135
AFIX  33
H36A  2    0.624039    0.976697    0.640845    11.00000   -1.50000
H36B  2    0.657381    0.941444    0.618171    11.00000   -1.50000
H36C  2    0.659208    0.996588    0.609800    11.00000   -1.50000
AFIX   0
C58   1    0.386591    0.536100    0.632973    11.00000    0.09710    0.05327 =
         0.06094    0.00524    0.02321    0.02429
C24   1    0.482747    0.971749    0.755604    11.00000    0.08876    0.05829 =
         0.07344   -0.03285   -0.01526    0.00739
AFIX  33
H24A  2    0.473132    1.001651    0.766729    11.00000   -1.50000
H24B  2    0.487853    0.948440    0.775139    11.00000   -1.50000
H24C  2    0.512277    0.976178    0.741675    11.00000   -1.50000
AFIX   0
C89   1    0.474911    0.854279    0.424471    11.00000    0.06017    0.12847 =
         0.03652    0.02087   -0.00621   -0.01947
AFIX  33
H89A  2    0.452245    0.878853    0.431445    11.00000   -1.50000
H89B  2    0.488950    0.861874    0.400403    11.00000   -1.50000
H89C  2    0.458385    0.824061    0.422888    11.00000   -1.50000
AFIX   0
C29   1    0.660309    0.849879    0.745056    11.00000    0.03129    0.07849 =
         0.07505   -0.01613   -0.01749    0.00462
AFIX  33
H29A  2    0.649070    0.818929    0.753037    11.00000   -1.50000
H29B  2    0.665639    0.849609    0.718276    11.00000   -1.50000
H29C  2    0.690137    0.857328    0.757748    11.00000   -1.50000
AFIX   0
C80   1    0.378825    0.647374    0.456540    11.00000    0.07402    0.08817 =
         0.07248   -0.05591    0.01586   -0.02037
AFIX  33
H80A  2    0.389491    0.618888    0.443806    11.00000   -1.50000
H80B  2    0.346377    0.642778    0.465679    11.00000   -1.50000
H80C  2    0.379404    0.673884    0.439269    11.00000   -1.50000
AFIX   0
PART 1
C64   1    0.212948    0.521869    0.687672    31.00000    0.07790
AFIX  33
H64A  2    0.239866    0.510773    0.702476    31.00000   -1.50000
H64B  2    0.183716    0.506707    0.696285    31.00000   -1.50000
H64C  2    0.218273    0.514012    0.661615    31.00000   -1.50000
AFIX   0
C38   1    0.565321    0.684625    0.758593    51.00000    0.05987
C44   1    0.435917    0.755595    0.874393    41.00000    0.03039
AFIX  33
H44A  2    0.404018    0.746470    0.866247    41.00000   -1.50000
H44B  2    0.457936    0.729428    0.870398    41.00000   -1.50000
H44C  2    0.435143    0.763553    0.900752    41.00000   -1.50000
AFIX   0
PART 0
C90   1    0.538296    0.899157    0.457171    11.00000    0.10944    0.07682 =
         0.05905    0.01206    0.00905   -0.04798
AFIX  33
H90A  2    0.514675    0.922818    0.464183    11.00000   -1.50000
H90B  2    0.563046    0.897519    0.476190    11.00000   -1.50000
H90C  2    0.552655    0.907811    0.433441    11.00000   -1.50000
AFIX   0
C30   1    0.614962    0.886678    0.796383    11.00000    0.07160    0.10234 =
         0.03793   -0.01436   -0.02296    0.01006
AFIX  33
H30A  2    0.605212    0.855218    0.804312    11.00000   -1.50000
H30B  2    0.644446    0.895441    0.809040    11.00000   -1.50000
H30C  2    0.589972    0.909306    0.802588    11.00000   -1.50000
AFIX   0
C31   1    0.638245    0.935897    0.742916    11.00000    0.07081    0.06686 =
         0.10307    0.02326   -0.05735   -0.02440
AFIX  33
H31A  2    0.666563    0.945208    0.756876    11.00000   -1.50000
H31B  2    0.645484    0.936083    0.716407    11.00000   -1.50000
H31C  2    0.612401    0.958044    0.747972    11.00000   -1.50000
AFIX   0
C54   1    0.422635    0.549896    0.797249    11.00000    0.07588    0.08069 =
         0.07044    0.02805    0.01322    0.02867
AFIX  33
H54A  2    0.415585    0.536643    0.772849    11.00000   -1.50000
H54B  2    0.454354    0.564085    0.796950    11.00000   -1.50000
H54C  2    0.421623    0.524923    0.815875    11.00000   -1.50000
AFIX   0
C91   1    0.548889    0.813468    0.442813    11.00000    0.09069    0.10717 =
         0.05500   -0.00132    0.03168    0.03162
AFIX  33
H91A  2    0.574062    0.811481    0.461471    11.00000   -1.50000
H91B  2    0.532339    0.783262    0.441223    11.00000   -1.50000
H91C  2    0.562904    0.821076    0.418739    11.00000   -1.50000
AFIX   0
C70   1    0.149891    0.738010    0.614619    11.00000    0.03756    0.07764 =
         0.11422   -0.00060    0.01360   -0.00830
AFIX  33
H70A  2    0.121247    0.754327    0.623118    11.00000   -1.50000
H70B  2    0.147054    0.731187    0.588149    11.00000   -1.50000
H70C  2    0.153539    0.708559    0.628341    11.00000   -1.50000
AFIX   0
C94   1    0.340051    0.946231    0.546249    11.00000    0.05056    0.04505 =
         0.14149   -0.00900   -0.02531    0.01551
AFIX  33
H94A  2    0.326550    0.977568    0.550098    11.00000   -1.50000
H94B  2    0.338632    0.938257    0.519909    11.00000   -1.50000
H94C  2    0.321812    0.923147    0.560474    11.00000   -1.50000
AFIX   0
C71   1    0.199147    0.778294    0.662289    11.00000    0.09812    0.08642 =
         0.04821   -0.00764    0.02295    0.01417
AFIX  33
H71A  2    0.171014    0.794505    0.671879    11.00000   -1.50000
H71B  2    0.203350    0.748512    0.675461    11.00000   -1.50000
H71C  2    0.227254    0.798054    0.665987    11.00000   -1.50000
AFIX   0
C55   1    0.393110    0.609944    0.843402    11.00000    0.17698    0.06328 =
         0.04342    0.01831   -0.00434    0.00844
AFIX  33
H55A  2    0.367959    0.633291    0.847024    11.00000   -1.50000
H55B  2    0.391420    0.586344    0.863079    11.00000   -1.50000
H55C  2    0.424150    0.625505    0.844154    11.00000   -1.50000
AFIX   0
PART 1
C65   1    0.195349    0.585882    0.733110    31.00000    0.03565
AFIX  33
H65A  2    0.192286    0.619968    0.735936    31.00000   -1.50000
H65B  2    0.165191    0.570790    0.739604    31.00000   -1.50000
H65C  2    0.220498    0.574322    0.749494    31.00000   -1.50000
AFIX   0
PART 0
C25   1    0.397348    0.947928    0.749992    11.00000    0.07452    0.07535 =
         0.11900   -0.03517    0.03350    0.00755
AFIX  33
H25A  2    0.386646    0.978298    0.759629    11.00000   -1.50000
H25B  2    0.373188    0.935179    0.733258    11.00000   -1.50000
H25C  2    0.402317    0.926110    0.770588    11.00000   -1.50000
AFIX   0
C81   1    0.408801    0.618842    0.518459    11.00000    0.10985    0.04377 =
         0.09718    0.00013    0.04860    0.00920
AFIX  33
H81A  2    0.420701    0.589448    0.507844    11.00000   -1.50000
H81B  2    0.427721    0.627050    0.540272    11.00000   -1.50000
H81C  2    0.375474    0.614897    0.525667    11.00000   -1.50000
AFIX   0
C84   1    0.277527    0.778697    0.430706    11.00000    0.11741    0.13845 =
         0.04782   -0.00972   -0.03732    0.02550
AFIX  33
H84A  2    0.260837    0.789566    0.408515    11.00000   -1.50000
H84B  2    0.308035    0.764775    0.423608    11.00000   -1.50000
H84C  2    0.258133    0.755105    0.443406    11.00000   -1.50000
AFIX   0
C26   1    0.437166    0.992315    0.698161    11.00000    0.14661    0.08444 =
         0.06214   -0.00452   -0.00927    0.05024
AFIX  33
H26A  2    0.425339    1.021543    0.709105    11.00000   -1.50000
H26B  2    0.467899    0.998130    0.686274    11.00000   -1.50000
H26C  2    0.414419    0.980973    0.679689    11.00000   -1.50000
AFIX   0
C95   1    0.420472    0.982189    0.536953    11.00000    0.08196    0.04823 =
         0.18379    0.03602   -0.02844   -0.00474
AFIX  33
H95A  2    0.405698    1.013103    0.540013    11.00000   -1.50000
H95B  2    0.453404    0.983396    0.545704    11.00000   -1.50000
H95C  2    0.420023    0.973395    0.510754    11.00000   -1.50000
AFIX   0
C56   1    0.336902    0.561330    0.805515    11.00000    0.06879    0.08045 =
         0.10072    0.04939    0.00852    0.00183
AFIX  33
H56A  2    0.311916    0.584077    0.811450    11.00000   -1.50000
H56B  2    0.331336    0.548418    0.780771    11.00000   -1.50000
H56C  2    0.336455    0.535845    0.823720    11.00000   -1.50000
AFIX   0
C85   1    0.236796    0.840494    0.469289    11.00000    0.05655    0.12206 =
         0.06739    0.03253   -0.01408    0.02949
AFIX  33
H85A  2    0.220187    0.853795    0.447898    11.00000   -1.50000
H85B  2    0.217629    0.815180    0.479984    11.00000   -1.50000
H85C  2    0.241773    0.865056    0.487868    11.00000   -1.50000
AFIX   0
PART 1
C66   1    0.167256    0.594920    0.669631    31.00000    0.03914
AFIX  33
H66A  2    0.166314    0.628960    0.673511    31.00000   -1.50000
H66B  2    0.171822    0.588293    0.643276    31.00000   -1.50000
H66C  2    0.137265    0.580988    0.677946    31.00000   -1.50000
AFIX   0
PART 0
C86   1    0.315023    0.857903    0.437530    11.00000    0.08043    0.15209 =
         0.09499    0.09182   -0.03898   -0.03625
AFIX  33
H86A  2    0.297093    0.870183    0.416407    11.00000   -1.50000
H86B  2    0.321600    0.883446    0.454951    11.00000   -1.50000
H86C  2    0.345065    0.844469    0.428826    11.00000   -1.50000
AFIX   0
C96   1    0.396761    0.959668    0.599651    11.00000    0.08085    0.08758 =
         0.12005   -0.05574   -0.02107    0.03223
AFIX  33
H96A  2    0.381760    0.990360    0.603356    11.00000   -1.50000
H96B  2    0.380721    0.936167    0.615013    11.00000   -1.50000
H96C  2    0.430343    0.961472    0.606668    11.00000   -1.50000
AFIX   0
PART 1
C19   1    0.628573    0.742693    0.574284    61.00000    0.06306
AFIX  33
H19A  2    0.631871    0.765847    0.554402    61.00000   -1.50000
H19B  2    0.656524    0.722177    0.574584    61.00000   -1.50000
H19C  2    0.599984    0.723795    0.570071    61.00000   -1.50000
AFIX   0
C45   1    0.417880    0.837669    0.855139    41.00000    0.06885
AFIX  33
H45A  2    0.386682    0.826811    0.846671    41.00000   -1.50000
H45B  2    0.415683    0.847640    0.881021    41.00000   -1.50000
H45C  2    0.428220    0.864197    0.839872    41.00000   -1.50000
AFIX   0
PART 0
C59   1    0.346208    0.503788    0.636694    11.00000    0.12629    0.03585 =
         0.13885   -0.00164    0.02115    0.01442
AFIX  33
H59A  2    0.333719    0.505417    0.661959    11.00000   -1.50000
H59B  2    0.321233    0.512713    0.619168    11.00000   -1.50000
H59C  2    0.356726    0.471674    0.631438    11.00000   -1.50000
AFIX   0
PART 1
C20   1    0.619116    0.736567    0.644711    61.00000    0.08794
AFIX  33
H20A  2    0.616750    0.756005    0.666997    61.00000   -1.50000
H20B  2    0.590301    0.717521    0.642178    61.00000   -1.50000
H20C  2    0.646841    0.715903    0.646690    61.00000   -1.50000
AFIX   0
C21   1    0.669706    0.799870    0.617006    61.00000    0.08484
AFIX  33
H21A  2    0.673800    0.820456    0.595525    61.00000   -1.50000
H21B  2    0.665489    0.819002    0.639291    61.00000   -1.50000
H21C  2    0.697893    0.779992    0.619839    61.00000   -1.50000
AFIX   0
PART 0
C60   1    0.408156    0.536445    0.595903    11.00000    0.21100    0.11782 =
         0.09080    0.02422    0.08538    0.08307
AFIX  33
H60A  2    0.434724    0.558678    0.595478    11.00000   -1.50000
H60B  2    0.419798    0.504924    0.589907    11.00000   -1.50000
H60C  2    0.384305    0.545964    0.577637    11.00000   -1.50000
AFIX   0
PART 1
C49   1    0.227031    0.719774    0.772787    71.00000    0.05478
AFIX  33
H49A  2    0.202951    0.732013    0.789825    71.00000   -1.50000
H49B  2    0.219010    0.729005    0.747437    71.00000   -1.50000
H49C  2    0.227963    0.685449    0.774512    71.00000   -1.50000
AFIX   0
C39   1    0.578744    0.652639    0.727783    51.00000    0.08383
AFIX  33
H39A  2    0.606218    0.633696    0.735170    51.00000   -1.50000
H39B  2    0.551964    0.631910    0.722002    51.00000   -1.50000
H39C  2    0.586890    0.671244    0.705886    51.00000   -1.50000
AFIX   0
C46   1    0.500571    0.812496    0.864119    41.00000    0.09492
AFIX  33
H46A  2    0.522194    0.785744    0.861432    41.00000   -1.50000
H46B  2    0.511977    0.838703    0.848967    41.00000   -1.50000
H46C  2    0.499440    0.822147    0.890117    41.00000   -1.50000
AFIX   0
C50   1    0.289920    0.720990    0.822795    71.00000    0.04932
AFIX  33
H50A  2    0.265909    0.730546    0.840921    71.00000   -1.50000
H50B  2    0.292137    0.686658    0.822297    71.00000   -1.50000
H50C  2    0.320787    0.734269    0.829715    71.00000   -1.50000
AFIX   0
C51   1    0.271327    0.792859    0.782713    71.00000    0.08677
AFIX  33
H51A  2    0.245408    0.802643    0.799087    71.00000   -1.50000
H51B  2    0.301262    0.806552    0.791389    71.00000   -1.50000
H51C  2    0.264813    0.803700    0.757497    71.00000   -1.50000
AFIX   0
C40   1    0.606976    0.713819    0.771343    51.00000    0.06640
AFIX  33
H40A  2    0.596908    0.734415    0.791589    51.00000   -1.50000
H40B  2    0.632428    0.693076    0.780010    51.00000   -1.50000
H40C  2    0.618637    0.732919    0.750709    51.00000   -1.50000
AFIX   0
PART 0
C61   1    0.423715    0.520414    0.661985    11.00000    0.13865    0.11133 =
         0.12031    0.00718   -0.01346    0.06654
AFIX  33
H61A  2    0.451558    0.541004    0.660625    11.00000   -1.50000
H61B  2    0.409753    0.522322    0.686766    11.00000   -1.50000
H61C  2    0.433359    0.487978    0.656947    11.00000   -1.50000
AFIX   0
PART 1
C41   1    0.547172    0.654677    0.793606    51.00000    0.05713
AFIX  33
H41A  2    0.538438    0.676081    0.813707    51.00000   -1.50000
H41B  2    0.519411    0.635994    0.786461    51.00000   -1.50000
H41C  2    0.572618    0.633725    0.801965    51.00000   -1.50000
AFIX   0
C74   1    0.177756    0.598161    0.541644    21.00000    0.05457
AFIX  33
H74A  2    0.159005    0.621710    0.554966    21.00000   -1.50000
H74B  2    0.157163    0.581116    0.524401    21.00000   -1.50000
H74C  2    0.191639    0.576038    0.559366    21.00000   -1.50000
AFIX   0
C75   1    0.244071    0.587119    0.501039    21.00000    0.09885
AFIX  33
H75A  2    0.269187    0.603661    0.487527    21.00000   -1.50000
H75B  2    0.258431    0.564920    0.518468    21.00000   -1.50000
H75C  2    0.223956    0.569998    0.483503    21.00000   -1.50000
AFIX   0
C76   1    0.188964    0.656911    0.495004    21.00000    0.09586
AFIX  33
H76A  2    0.212504    0.673948    0.480215    21.00000   -1.50000
H76B  2    0.167448    0.639740    0.478538    21.00000   -1.50000
H76C  2    0.170668    0.679264    0.509893    21.00000   -1.50000
AFIX   0

CU1   4    0.561705    0.601207    0.573970    91.00000    0.05923    0.04300 =
         0.04917   -0.01019   -0.00997   -0.00883
PART 0
F7    5    0.557845    0.729907    0.500904    11.00000    0.09656
F8    5    0.576459    0.687894    0.451707    11.00000    0.10723
F9    5    0.630820    0.720738    0.485047    11.00000    0.10095
PART 1
F1    5    0.527935    0.469843    0.644730    91.00000    0.10404
F2    5    0.573774    0.449271    0.599924    91.00000    0.10346
PART 0
F10   5    0.640665    0.501152    0.495962    11.00000    0.16736
F11   5    0.681053    0.552529    0.468879    11.00000    0.18964
F12   5    0.700659    0.530873    0.528061    11.00000    0.19936
PART 1
F3    5    0.599676    0.454517    0.655831    91.00000    0.10814
F4    5    0.710883    0.640880    0.637148    91.00000    0.13585
F5    5    0.692316    0.598073    0.680247    91.00000    0.15330
F6    5    0.729282    0.567639    0.630125    91.00000    0.15819
O1    7    0.553458    0.547518    0.606136    91.00000    0.09415
PART 0
O3    7    0.567304    0.653355    0.538232    11.00000    0.07997
O4    7    0.612089    0.565783    0.545062    11.00000    0.10096
PART 1
O2    7    0.627047    0.618387    0.614202    91.00000    0.09156
PART 0
N2    6    0.475495    0.660519    0.652663    11.00000    0.07329    0.06432 =
         0.05848    0.01263    0.00379    0.01358
AFIX  43
H2    2    0.462528    0.660159    0.674805    11.00000   -1.20000
AFIX   0
N1    6    0.519430    0.641561    0.605241    11.00000    0.05738    0.07261 =
         0.05319    0.00466   -0.00757    0.00661
PART 1
C5    1    0.698156    0.597535    0.644356    91.00000    0.12194
PART 0
C15   1    0.468503    0.693390    0.624894    11.00000    0.08020    0.05065 =
         0.06529    0.01600    0.00949    0.00706
C6    1    0.592509    0.652667    0.508931    11.00000    0.08064
C7    1    0.588031    0.698212    0.486881    11.00000    0.08511
C14   1    0.506460    0.629218    0.638413    11.00000    0.08748    0.08173 =
         0.06464    0.01888    0.01199    0.03285
AFIX  43
H14   2    0.517325    0.601892    0.650880    11.00000   -1.20000
AFIX   0
C16   1    0.494118    0.681625    0.598270    11.00000    0.08406    0.07263 =
         0.07005    0.01754    0.01449    0.01433
AFIX  43
H16   2    0.495844    0.698591    0.575691    11.00000   -1.20000
AFIX   0
C8    1    0.618871    0.617054    0.494328    11.00000    0.09945
AFIX  43
H8    2    0.630246    0.619909    0.469696    11.00000   -1.20000
AFIX   0
PART 1
C2    1    0.571391    0.475829    0.630806    91.00000    0.10001
PART 0
C9    1    0.629409    0.577703    0.513757    11.00000    0.09912
PART 1
C4    1    0.647364    0.590959    0.634453    91.00000    0.10353
C1    1    0.583412    0.527333    0.624343    91.00000    0.09697
PART 0
C10   1    0.673262    0.539920    0.504207    11.00000    0.15143
PART 1
C3    1    0.627445    0.544346    0.641060    91.00000    0.10018
AFIX  43
H3    2    0.644130    0.523842    0.657207    91.00000   -1.20000
AFIX  66
C102  1    0.322207    0.833699    0.668791    81.00000    0.04856
C103  1    0.300511    0.859906    0.641109    81.00000    0.05462
AFIX  43
H103  2    0.304959    0.851630    0.615896    81.00000   -1.20000
AFIX  65
C98   1    0.272306    0.898223    0.650317    81.00000    0.05700
AFIX  43
H98   2    0.257477    0.916135    0.631398    81.00000   -1.20000
AFIX  65
C99   1    0.265797    0.910334    0.687208    81.00000    0.06035
AFIX  43
H99   2    0.246520    0.936522    0.693501    81.00000   -1.20000
AFIX  65
C100  1    0.287493    0.884126    0.714890    81.00000    0.07163
AFIX  43
H100  2    0.283044    0.892403    0.740103    81.00000   -1.20000
AFIX  65
C101  1    0.315698    0.845809    0.705682    81.00000    0.06183
AFIX  43
H101  2    0.330526    0.827898    0.724602    81.00000   -1.20000
AFIX   0
N3    6    0.435089    0.765618    0.646656    81.00000    0.03201
AFIX  23
H3A   2    0.462035    0.777840    0.636617    81.00000   -1.20000
H3B   2    0.441957    0.757800    0.670463    81.00000   -1.20000
AFIX   0
C97   1    0.424054    0.722434    0.626828    81.00000    0.04635
AFIX  23
H97A  2    0.412682    0.729815    0.601581    81.00000   -1.20000
H97B  2    0.398769    0.704906    0.639928    81.00000   -1.20000
AFIX   0
C104  1    0.349871    0.790438    0.661338    81.00000    0.03916
AFIX  23
H10A  2    0.333274    0.771195    0.642551    81.00000   -1.20000
H10B  2    0.352574    0.771658    0.684279    81.00000   -1.20000
AFIX   0
C105  1    0.398958    0.803253    0.647496    81.00000    0.04279
AFIX  23
H10C  2    0.395659    0.815849    0.622109    81.00000   -1.20000
H10D  2    0.411267    0.829002    0.663195    81.00000   -1.20000
AFIX   0

PART 2
C75A  1    0.240847    0.618863    0.482832   -21.00000    0.04283
AFIX  33
H75D  2    0.249542    0.650439    0.474460   -21.00000   -1.50000
H75E  2    0.269528    0.599527    0.484878   -21.00000   -1.50000
H75F  2    0.219013    0.604598    0.464958   -21.00000   -1.50000
AFIX   0
C73A  1    0.217645    0.621883    0.518953   -21.00000    0.05629
C76A  1    0.169765    0.650911    0.515367   -21.00000    0.10803
AFIX  33
H76D  2    0.176898    0.682631    0.506453   -21.00000   -1.50000
H76E  2    0.148512    0.635193    0.497829   -21.00000   -1.50000
H76F  2    0.154305    0.652844    0.539602   -21.00000   -1.50000
AFIX   0
C74A  1    0.204359    0.575954    0.532109   -21.00000    0.10118
AFIX  33
H74D  2    0.188916    0.578844    0.556292   -21.00000   -1.50000
H74E  2    0.182307    0.561429    0.514531   -21.00000   -1.50000
H74F  2    0.232822    0.556358    0.534450   -21.00000   -1.50000
AFIX   0
C64A  1    0.201574    0.533226    0.661725   -31.00000    0.05098
AFIX  33
H64D  2    0.176931    0.511334    0.670046   -31.00000   -1.50000
H64E  2    0.188952    0.552908    0.641784   -31.00000   -1.50000
H64F  2    0.229027    0.515498    0.652619   -31.00000   -1.50000
AFIX   0
C63A  1    0.216548    0.563656    0.693352   -31.00000    0.04777
C66A  1    0.176249    0.594912    0.707430   -31.00000    0.06893
AFIX  33
H66D  2    0.187748    0.614110    0.728063   -31.00000   -1.50000
H66E  2    0.165349    0.615433    0.687399   -31.00000   -1.50000
H66F  2    0.149821    0.575225    0.715852   -31.00000   -1.50000
AFIX   0
C65A  1    0.235451    0.532288    0.725875   -31.00000    0.05547
AFIX  33
H65D  2    0.245212    0.552384    0.746520   -31.00000   -1.50000
H65E  2    0.210204    0.511015    0.734094   -31.00000   -1.50000
H65F  2    0.262738    0.513885    0.717314   -31.00000   -1.50000
AFIX   0
C43A  1    0.460174    0.792956    0.852880   -41.00000    0.04303
C44A  1    0.419259    0.765984    0.872591   -41.00000    0.06364
AFIX  33
H44D  2    0.388581    0.777641    0.863645   -41.00000   -1.50000
H44E  2    0.421956    0.732373    0.867184   -41.00000   -1.50000
H44F  2    0.421487    0.770961    0.899351   -41.00000   -1.50000
AFIX   0
C46A  1    0.507894    0.777949    0.864469   -41.00000    0.06030
AFIX  33
H46D  2    0.511937    0.744444    0.859166   -41.00000   -1.50000
H46E  2    0.531859    0.796013    0.850899   -41.00000   -1.50000
H46F  2    0.511691    0.783389    0.891065   -41.00000   -1.50000
AFIX   0
C45A  1    0.454232    0.844020    0.861028   -41.00000    0.04883
AFIX  33
H45D  2    0.422459    0.854163    0.853341   -41.00000   -1.50000
H45E  2    0.458084    0.849392    0.887628   -41.00000   -1.50000
H45F  2    0.478252    0.862015    0.847462   -41.00000   -1.50000
AFIX   0
C38A  1    0.563006    0.680924    0.757402   -51.00000    0.07700
C39A  1    0.560405    0.635056    0.737647   -51.00000    0.06933
AFIX  33
H39D  2    0.587130    0.615218    0.745239   -51.00000   -1.50000
H39E  2    0.530453    0.619350    0.743809   -51.00000   -1.50000
H39F  2    0.561921    0.640448    0.710907   -51.00000   -1.50000
AFIX   0
C40A  1    0.610425    0.703039    0.749103   -51.00000    0.10676
AFIX  33
H40D  2    0.612768    0.733289    0.761889   -51.00000   -1.50000
H40E  2    0.635915    0.682253    0.757635   -51.00000   -1.50000
H40F  2    0.613449    0.707968    0.722385   -51.00000   -1.50000
AFIX   0
C41A  1    0.555538    0.672425    0.801106   -51.00000    0.12268
AFIX  33
H41D  2    0.557239    0.702550    0.814134   -51.00000   -1.50000
H41E  2    0.524369    0.658074    0.805366   -51.00000   -1.50000
H41F  2    0.580468    0.651487    0.810379   -51.00000   -1.50000
AFIX   0
C18A  1    0.630833    0.780854    0.600552   -61.00000    0.03548
C21A  1    0.663243    0.787481    0.635774   -61.00000    0.08215
AFIX  33
H21D  2    0.667968    0.821058    0.640413   -61.00000   -1.50000
H21E  2    0.647809    0.773067    0.657251   -61.00000   -1.50000
H21F  2    0.694079    0.772435    0.631533   -61.00000   -1.50000
AFIX   0
C20A  1    0.624452    0.728524    0.594395   -61.00000    0.05746
AFIX  33
H20D  2    0.609153    0.714550    0.616110   -61.00000   -1.50000
H20E  2    0.604517    0.723362    0.572551   -61.00000   -1.50000
H20F  2    0.655567    0.713871    0.590550   -61.00000   -1.50000
AFIX   0
C19A  1    0.654355    0.807000    0.568691   -61.00000    0.06823
AFIX  33
H19D  2    0.657067    0.840371    0.574949   -61.00000   -1.50000
H19E  2    0.686091    0.793980    0.564312   -61.00000   -1.50000
H19F  2    0.635042    0.803471    0.546313   -61.00000   -1.50000
AFIX   0
C48A  1    0.275466    0.738030    0.783678   -71.00000    0.05045
C49A  1    0.227878    0.742590    0.764713   -71.00000    0.06350
AFIX  33
H49D  2    0.203924    0.752619    0.782726   -71.00000   -1.50000
H49E  2    0.230130    0.765927    0.744876   -71.00000   -1.50000
H49F  2    0.218701    0.712183    0.754232   -71.00000   -1.50000
AFIX   0
C50A  1    0.273762    0.698062    0.814216   -71.00000    0.07227
AFIX  33
H50D  2    0.248837    0.705328    0.832253   -71.00000   -1.50000
H50E  2    0.266867    0.667840    0.802424   -71.00000   -1.50000
H50F  2    0.304529    0.696331    0.826831   -71.00000   -1.50000
AFIX   0
C51A  1    0.284281    0.785529    0.801479   -71.00000    0.06886
AFIX  33
H51D  2    0.257577    0.793432    0.817719   -71.00000   -1.50000
H51E  2    0.313639    0.784301    0.816018   -71.00000   -1.50000
H51F  2    0.287314    0.809508    0.782186   -71.00000   -1.50000
AFIX   0

C97A  1    0.450588    0.739456    0.640899   -81.00000    0.05329
AFIX  23
H97C  2    0.457835    0.741309    0.667650   -81.00000   -1.20000
H97D  2    0.465810    0.766387    0.628281   -81.00000   -1.20000
AFIX   0
N3A   6    0.399639    0.740041    0.634878   -81.00000    0.05124
AFIX  23
H3AA  2    0.388106    0.711646    0.642125   -81.00000   -1.20000
H3AB  2    0.394720    0.742264    0.610068   -81.00000   -1.20000
AFIX   0
C106  1    0.370809    0.775898    0.652523   -81.00000    0.03198
AFIX  23
H10E  2    0.372334    0.769803    0.679450   -81.00000   -1.20000
H10F  2    0.337571    0.769909    0.644905   -81.00000   -1.20000
AFIX   0
C1A   1    0.379326    0.827991    0.647429   -81.00000    0.04047
AFIX  23
H1AA  2    0.408668    0.836828    0.660828   -81.00000   -1.20000
H1AB  2    0.384620    0.834365    0.620833   -81.00000   -1.20000
AFIX  66
C107  1    0.326683    0.866662    0.697238   -81.00000    0.03429
AFIX  43
H107  2    0.345795    0.855044    0.716864   -81.00000   -1.20000
AFIX  65
C108  1    0.339591    0.858104    0.660753   -81.00000    0.03340
C109  1    0.311627    0.875101    0.632037   -81.00000    0.03820
AFIX  43
H109  2    0.320450    0.869252    0.607101   -81.00000   -1.20000
AFIX  65
C110  1    0.270755    0.900658    0.639806   -81.00000    0.04661
AFIX  43
H110  2    0.251643    0.912275    0.620180   -81.00000   -1.20000
AFIX  65
C111  1    0.257846    0.909216    0.676291   -81.00000    0.04441
AFIX  43
H111  2    0.229912    0.926683    0.681601   -81.00000   -1.20000
AFIX  65
C112  1    0.285810    0.892219    0.705007   -81.00000    0.02089
AFIX  43
H112  2    0.276987    0.898068    0.729943   -81.00000   -1.20000
AFIX   0

PART 0
O5    7    0.472681    0.600562    0.717903   101.00000    0.03172
AFIX   3
H5A   2    0.457251    0.613722    0.735253   101.00000   -1.50000
H5B   2    0.451411    0.590192    0.703363   101.00000   -1.50000
AFIX   0

PART -2
F1A   5    0.597172    0.451746    0.617228   -91.00000    0.10257
F2A   5    0.546173    0.475554    0.657128   -91.00000    0.10264
F3A   5    0.526825    0.425348    0.610063   -91.00000    0.10660
F4A   5    0.447754    0.513045    0.487604   -91.00000    0.11369
F5A   5    0.507654    0.529055    0.464406   -91.00000    0.10992
F6A   5    0.496768    0.456753    0.488917   -91.00000    0.10694
O2A   7    0.513066    0.563986    0.531853   -91.00000    0.07603
C5A   1    0.493504    0.502739    0.491812   -91.00000    0.10253
C2A   1    0.550444    0.464692    0.620548   -91.00000    0.10102
C4A   1    0.510018    0.521877    0.527119   -91.00000    0.09662
C115  1    0.539604    0.504362    0.593307   -91.00000    0.09765
C3A   1    0.522928    0.489610    0.556350   -91.00000    0.09675
AFIX  43
H3AC  2    0.520531    0.456921    0.551476   -91.00000   -1.20000
AFIX   0
O38   7    0.548948    0.542780    0.605935   -91.00000    0.09545
PART 2
CU1A  4    0.578470    0.610474    0.579208   -91.00000    0.05923    0.04300 =
         0.04917   -0.01019   -0.00997   -0.00883
HKLF 4


REM  rrepw279 P b c a R = 0.13
REM wR2 = 0.2469, GooF = S = 1.116, Restrained GooF = 1.123 for all data
REM R1 = 0.0779 for 7863 Fo > 4sig(Fo) and 0.1015 for all 11313 data
REM 1411 parameters refined using 719 restraints

END

WGHT      0.1641      0.0000

REM Highest difference peak  1.266,  deepest hole -1.009,  1-sigma level  0.104
Q1    1   0.6729  0.6348  0.6813  11.00000  0.05    1.27
Q2    1   0.7091  0.5666  0.6707  11.00000  0.05    1.14
Q3    1   0.4797  0.5232  0.4703  11.00000  0.05    0.92
Q4    1   0.5573  0.5476  0.5975  11.00000  0.05    0.87
Q5    1   0.5361  0.5038  0.4749  11.00000  0.05    0.85
Q6    1   0.5216  0.4659  0.6092  11.00000  0.05    0.73
Q7    1   0.6382  0.5716  0.6705  11.00000  0.05    0.72
Q8    1   0.5393  0.6534  0.5820  11.00000  0.05    0.68
Q9    1   0.6434  0.5677  0.5719  11.00000  0.05    0.68
Q10   1   0.5962  0.6503  0.4594  11.00000  0.05    0.68
Q11   1   0.5992  0.7053  0.7081  11.00000  0.05    0.65
Q12   1   0.4956  0.5188  0.5179  11.00000  0.05    0.63
Q13   1   0.6636  0.5663  0.7021  11.00000  0.05    0.56
Q14   1   0.7222  0.6129  0.6338  11.00000  0.05    0.54
Q15   1   0.5991  0.5623  0.5534  11.00000  0.05    0.53
Q16   1   0.2180  0.6435  0.4793  11.00000  0.05    0.52
Q17   1   0.5759  0.6114  0.5304  11.00000  0.05    0.51
Q18   1   0.6612  0.4909  0.5199  11.00000  0.05    0.47
Q19   1   0.3359  0.6296  0.7525  11.00000  0.05    0.46
Q20   1   0.4813  0.7013  0.5703  11.00000  0.05    0.46
;
_shelx_res_checksum              64691
_shelx_hkl_file                  
;
   0   0  -2   11.73    1.37
   0   0  -3    0.61    1.68
   0   0  -4 5062.98  208.93
   0   0  -5    0.02    3.55
   0   0  -6  766.64   32.60
   0   0  -7    3.51    4.36
   0   0  -8 7729.56  319.25
   0   0  -9    1.07    5.60
   0   0 -10 4507.56  187.05
   0   0 -11   -1.45    5.93
   0   0 -12   30.28    7.15
   0   0 -13    2.55    7.05
   0   0 -14   92.17    8.72
   0   0 -15    1.68    7.57
   0   0 -16 3818.26  159.86
   0   0 -17    1.96    8.28
   0   0 -18 1239.18   54.66
   0   0 -19   -1.33    9.05
   0   0 -20  750.66   35.58
   0   0 -21    1.21    9.39
   0   0 -22 2979.72  126.95
   0   0 -23   -4.58   10.14
   0   0 -24  938.78   44.64
   0   0 -24  939.28   42.54
   0   0 -25   -0.72   11.05
   0   0 -25    0.10   10.92
   0   0 -26   84.62   12.13
   0   0 -26   59.83   13.66
   0   0 -27   -2.42   12.00
   0   0 -27    4.05   11.66
   0   0 -28   41.13   12.74
   0   0 -28   45.75   13.89
   0   0 -29   -2.13   12.02
   0   0 -29   12.58   13.35
   0   0 -30   35.63   12.22
   0   0 -30   21.69   13.72
   0   0 -31    9.21   14.44
   0   0 -31   -0.93   14.53
   0   0 -32   75.18   15.23
   0   0 -32   93.92   14.91
   0   0 -33    1.66   13.73
   0   0 -33   -8.44   14.50
   0   0 -34  132.54   18.17
   0   0 -35    6.75   15.97
   0   0 -36  131.11   17.43
   0   0 -37    2.61   14.13
   0   0 -38    1.86   14.24
   0   0 -39   -1.05   14.28
   0   0 -40    8.76   12.86
   0   0 -41    3.14   10.68
   0   0 -42   29.05   10.76
   0   0 -43    3.68    9.60
   0   1  -1    0.79    0.74
   0   1  -2    0.57    1.48
   0  -1  -2    0.63    1.51
   0  -1  -3   -0.65    2.36
   0   1  -3    2.27    1.91
   0  -1  -4   -0.70    3.02
   0   1  -4    0.66    2.87
   0   1  -5    1.47    3.46
   0  -1  -5   -0.23    3.46
   0  -1  -6    1.27    3.88
   0   1  -6    2.24    3.72
   0   1  -7    0.49    4.52
   0  -1  -7    0.48    4.81
   0   1  -8    0.22    4.85
   0  -1  -8    3.00    5.31
   0  -1  -9    1.24    5.62
   0   1  -9    3.33    5.57
   0   1 -10   -0.42    5.88
   0  -1 -10    1.17    5.93
   0   1 -11    3.20    6.60
   0  -1 -11   -0.52    5.85
   0  -1 -12    3.14    6.93
   0   1 -12   -0.41    6.20
   0   1 -13   -3.04    6.54
   0  -1 -13    3.57    6.80
   0   1 -14   -4.07    6.92
   0  -1 -14   -0.06    7.23
   0   1 -15    0.07    7.65
   0  -1 -15    0.49    7.35
   0   1 -16   -0.84    8.12
   0  -1 -16    2.35    7.81
   0   1 -17   -2.16    8.23
   0  -1 -17    1.64    8.13
   0  -1 -18   -1.69    8.57
   0   1 -18   -0.80    8.14
   0   1 -19   -0.09    8.61
   0  -1 -19   -3.73    9.29
   0  -1 -20   -3.73    9.10
   0   1 -20   -2.37    9.10
   0  -1 -21    2.69    9.70
   0   1 -21    2.88    9.25
   0   1 -22   -0.36   10.27
   0  -1 -22    3.58    9.91
   0   1 -23   -3.17    9.94
   0  -1 -23    2.29   10.69
   0   1 -24   -2.56    8.97
   0   1 -24    6.91   11.34
   0  -1 -24   -0.45    8.42
   0  -1 -24    0.54   10.90
   0   1 -25    4.10   10.99
   0   1 -25   -3.48   11.37
   0  -1 -25   -2.17   10.99
   0  -1 -25   -0.10   10.83
   0  -1 -26    0.61   11.82
   0   1 -26    1.56    8.99
   0  -1 -26    2.89   10.54
   0   1 -26    3.07   11.70
   0  -1 -27   -2.58   12.44
   0   1 -27    0.49   12.91
   0  -1 -27   -1.20   11.17
   0   1 -27    0.66   12.73
   0   1 -28   -4.33   10.93
   0  -1 -28    5.77   12.19
   0  -1 -28   -2.78   12.79
   0   1 -28    1.37   12.38
   0   1 -29    0.71   14.29
   0   1 -29    1.97   13.67
   0  -1 -29    3.03   13.63
   0  -1 -29    3.28   11.49
   0   1 -30    2.43   14.04
   0   1 -30    1.03   13.97
   0  -1 -30    0.57   14.22
   0  -1 -30    1.52   14.09
   0   1 -31   11.13   12.83
   0  -1 -31   -1.36   14.05
   0  -1 -31    5.65   13.34
   0   1 -31    1.07   11.90
   0   1 -32    6.52   13.82
   0  -1 -32   -9.47   14.70
   0  -1 -32    3.65   14.43
   0   1 -32    5.90   15.07
   0   1 -33   -9.63   15.79
   0  -1 -33   -3.70   15.25
   0   1 -33   10.69   15.30
   0  -1 -33    3.84   12.65
   0  -1 -34   -2.88   13.11
   0   1 -34    6.75   14.33
   0   1 -35    2.51   13.10
   0  -1 -35    1.63   13.41
   0   1 -36   -1.77   13.41
   0  -1 -36    7.05   15.34
   0  -1 -37    2.83   15.54
   0   1 -37    4.73   12.90
   0  -1 -38    2.46   14.55
   0   1 -38    0.63   12.44
   0   1 -39    3.17   12.62
   0  -1 -39   -4.62   13.72
   0   1 -40    4.01   13.41
   0  -1 -40    2.46   11.38
   0   1 -41    0.49   11.16
   0  -1 -41    1.26   12.26
   0   1 -42   -7.96   10.95
   0  -1 -42   -2.93    9.84
   0   1 -43   -7.01    9.74
   0  -1 -45   -5.32   12.98
   0   2   1  208.62    8.85
   0   2  -3   82.57    4.78
   0  -2  -3   90.34    4.98
   0  -2  -4 5956.83  242.65
   0   2  -4 5809.84  242.58
   0   2  -5   11.95    3.50
   0  -2  -5    7.19    4.06
   0   2  -6 2751.81  106.25
   0  -2  -6 2370.89  106.21
   0   2  -7   18.27    4.88
   0  -2  -7   24.71    5.34
   0  -2  -8 3349.40  144.35
   0   2  -8 3596.34  144.29
   0   2  -9  372.43   18.07
   0  -2  -9  413.50   18.34
   0   2 -10 1023.15   40.08
   0  -2 -10  833.88   40.01
   0   2 -11 2160.74   86.96
   0  -2 -11 1974.83   86.99
   0   2 -12  582.15   25.92
   0  -2 -12  551.73   25.90
   0   2 -13   28.86    6.96
   0  -2 -13   30.02    7.30
   0  -2 -14   15.85    7.73
   0   2 -14   14.36    6.84
   0   2 -15   35.41    7.84
   0  -2 -15   41.34    7.96
   0  -2 -16 1476.47   60.94
   0   2 -16 1332.78   60.53
   0   2 -17   35.61    8.60
   0  -2 -17   27.35    8.93
   0   2 -18   47.57    9.27
   0  -2 -18   52.87    9.74
   0   2 -19   13.16    9.41
   0  -2 -19   15.61    9.04
   0  -2 -20  109.21   11.82
   0   2 -20  110.19   11.66
   0   2 -21    9.83    9.71
   0  -2 -21   -0.91   10.12
   0  -2 -22  645.32   31.50
   0   2 -22  614.84   31.40
   0  -2 -23  228.61   16.61
   0   2 -23  197.06   16.01
   0   2 -24  137.74   14.48
   0   2 -24  132.77   11.08
   0  -2 -24  114.45   13.56
   0   2 -25  454.09   26.35
   0   2 -25  458.10   24.78
   0  -2 -25  476.28   26.06
   0   2 -26   51.63   12.50
   0   2 -26   63.88   11.82
   0  -2 -26   60.85   13.38
   0  -2 -27  239.78   18.83
   0   2 -27  242.59   16.73
   0  -2 -28   -0.17   11.84
   0   2 -28    0.52   13.15
   0   2 -28    0.71   13.09
   0  -2 -29  611.87   34.08
   0   2 -29  619.58   33.80
   0   2 -29  622.24   32.14
   0   2 -30  153.90   16.19
   0  -2 -30  137.30   17.20
   0   2 -30  123.87   16.37
   0   2 -31    1.56   13.98
   0   2 -31   12.08   15.37
   0  -2 -31   11.37   14.43
   0   2 -32    2.37   15.22
   0   2 -32    5.52   14.81
   0  -2 -32   -2.96   12.95
   0   2 -33   49.89   14.00
   0   2 -33   61.93   16.54
   0  -2 -33   54.28   15.78
   0   2 -34   -2.41   13.40
   0   2 -35   41.27   15.67
   0   2 -36    3.70   15.45
   0   2 -37   67.96   15.84
   0   2 -38   12.69   13.13
   0   2 -39  152.10   15.62
   0   2 -40    5.20   13.42
   0   2 -41  132.14   13.72
   0   2 -42    4.70   10.71
   0   2 -43    2.47    9.28
   0  -2 -45    0.08   12.06
   0   3   1    1.75    1.65
   0   3   2   -0.17    1.76
   0   3  -4    0.58    3.07
   0  -3  -4    0.81    3.67
   0   3  -5    0.81    4.16
   0  -3  -5   -0.85    4.77
   0  -3  -6   -2.44    5.13
   0   3  -6    0.03    4.72
   0  -3  -7    0.72    5.02
   0   3  -7    0.70    5.16
   0  -3  -8   -0.61    5.13
   0   3  -8    1.03    5.31
   0   3  -9    1.39    5.38
   0  -3  -9    3.17    6.28
   0  -3 -10    1.80    5.85
   0   3 -10   -2.64    6.02
   0   3 -11    2.64    6.44
   0  -3 -11   -0.37    6.76
   0   3 -12   -0.58    6.46
   0  -3 -12    0.75    6.85
   0  -3 -13   -1.26    7.12
   0   3 -13   -1.54    6.40
   0   3 -14   -1.73    6.61
   0  -3 -14    0.14    7.07
   0   3 -15   -0.29    8.02
   0  -3 -15    0.67    7.80
   0   3 -16   -1.61    7.98
   0  -3 -16    1.59    8.05
   0   3 -17    2.69    8.26
   0  -3 -17   -0.77    8.26
   0   3 -18    2.34    8.46
   0  -3 -18    1.48    8.52
   0  -3 -19    2.09    9.16
   0   3 -19   -4.48    9.06
   0  -3 -20    0.75    9.04
   0   3 -20   -0.64    9.38
   0  -3 -21    1.49    9.39
   0   3 -21    8.16    9.94
   0   3 -22   -1.85    9.90
   0  -3 -22    1.83    9.98
   0  -3 -23   -1.43   10.62
   0   3 -23   -1.29   10.05
   0   3 -24    4.30   10.69
   0  -3 -24    5.28   10.61
   0   3 -24    0.28   11.01
   0   3 -25   -4.87   11.85
   0  -3 -25    0.29   11.63
   0   3 -25   -3.59    8.69
   0   3 -26    5.95   11.85
   0   3 -26    6.88   12.84
   0  -3 -26    3.80   12.71
   0   3 -27    4.95   12.40
   0  -3 -27    0.33   13.07
   0   3 -27   -6.99   12.41
   0  -3 -28   -3.63   13.44
   0   3 -28    7.50   12.48
   0   3 -28   -2.97   10.91
   0   3 -29   -5.10   12.74
   0   3 -29    5.87   13.02
   0  -3 -29    3.07   12.62
   0  -3 -30   -7.17   14.54
   0   3 -30    6.00   14.61
   0   3 -30   -2.67   13.96
   0  -3 -31  -10.46   14.07
   0   3 -31    0.78   14.99
   0   3 -31   -5.14   14.32
   0   3 -32   -9.16   12.56
   0   3 -32   -5.20   15.01
   0  -3 -32   -1.59   14.32
   0  -3 -33   -0.61   13.84
   0   3 -33    7.06   13.26
   0   3 -33    5.88   15.49
   0   3 -34    4.26   15.29
   0   3 -35  -10.29   16.06
   0   3 -36    1.51   15.53
   0   3 -37   -3.97   14.55
   0   3 -38    1.75   12.31
   0   3 -39   -3.63   13.34
   0   3 -40    7.41   13.32
   0   3 -41    4.27   10.64
   0   3 -42    8.15    9.81
   0   3 -43    3.37    8.91
   0   3 -44   -1.79    7.75
   0  -3 -45    4.65   11.82
   0   4   0 4036.75  166.57
   0   4   1   84.08    4.24
   0   4  -1   75.74    4.66
   0   4   2  380.71   16.12
   0   4  -2  373.61   16.30
   0   4  -3  590.25   25.01
   0   4  -4  179.75    9.08
   0   4  -5 2116.36   88.17
   0  -4  -6  989.87   40.95
   0   4  -6  930.59   40.72
   0  -4  -7 2598.20  108.51
   0   4  -7 2605.03  108.37
   0  -4  -8 4675.27  179.57
   0   4  -8 4046.55  179.21
   0   4  -9  200.04   11.44
   0  -4  -9  205.48   11.68
   0   4 -10    7.30    5.83
   0  -4 -10    2.47    6.86
   0  -4 -11   40.27    7.51
   0   4 -11   41.15    6.79
   0  -4 -12  646.50   28.78
   0   4 -12  612.17   28.54
   0  -4 -13   -0.59    7.28
   0   4 -13    2.65    6.64
   0   4 -14 1087.28   46.79
   0  -4 -14 1054.77   47.10
   0   4 -15 1049.41   49.46
   0  -4 -15 1233.37   50.08
   0  -4 -16   20.42    8.41
   0   4 -16   19.12    8.01
   0   4 -17  300.32   16.94
   0  -4 -17  274.50   16.59
   0   4 -18    2.40    8.44
   0  -4 -18    3.42    9.10
   0  -4 -19   38.70    9.95
   0   4 -19   40.58    9.49
   0  -4 -20  390.01   20.68
   0   4 -20  341.65   20.43
   0  -4 -21  568.17   28.04
   0   4 -21  526.21   27.95
   0   4 -22 1081.92   46.71
   0  -4 -22  921.87   46.07
   0  -4 -23    6.14   11.37
   0   4 -23    2.84   10.61
   0  -4 -24  143.58   13.57
   0   4 -24  157.17   13.52
   0   4 -24  169.76   15.24
   0  -4 -24  149.63   15.71
   0   4 -25 1985.41   85.28
   0  -4 -25 1887.65   86.88
   0  -4 -25 1959.29   85.15
   0   4 -25 2034.13   87.07
   0  -4 -26  619.95   34.37
   0   4 -26  684.48   34.37
   0  -4 -26  641.93   32.58
   0   4 -26  681.88   32.81
   0  -4 -27  205.32   19.02
   0  -4 -27  228.43   17.25
   0   4 -27  214.96   18.32
   0   4 -27  219.58   15.82
   0  -4 -28   38.36   11.36
   0   4 -28   36.45   13.25
   0   4 -28   26.40   12.92
   0  -4 -28   32.19   14.08
   0  -4 -29  148.31   16.85
   0   4 -29  170.53   17.45
   0   4 -29  149.36   17.23
   0   4 -30  127.60   16.87
   0  -4 -30  124.80   16.04
   0   4 -30  142.57   17.66
   0   4 -31   72.68   16.73
   0  -4 -31   74.48   16.26
   0   4 -31   91.31   14.82
   0   4 -32  113.62   17.58
   0   4 -32  138.17   15.44
   0  -4 -32  108.51   16.76
   0   4 -33   16.01   15.66
   0   4 -33   14.58   14.15
   0   4 -34   43.17   15.70
   0   4 -35   39.26   15.75
   0   4 -36  307.08   22.56
   0   4 -37   43.85   13.53
   0   4 -38   10.20   12.51
   0   4 -39   12.84   14.41
   0   4 -40   -0.11   11.18
   0   4 -41  101.84   13.31
   0   4 -42   53.26   11.53
   0   4 -43   26.65    9.59
   0  -4 -44    1.70   15.38
   0   4 -44   45.59    7.63
   0  -5   0    0.97    2.98
   0   5   0    3.29    3.60
   0   5  -1    0.56    3.47
   0  -5  -1    0.78    2.64
   0   5   2    1.46    2.88
   0   5  -2    2.07    3.62
   0   5   3    1.18    2.69
   0   5  -3    1.25    3.97
   0   5  -5   -0.86    4.65
   0   5  -6    1.52    4.74
   0   5  -7   -0.61    5.79
   0   5  -8    0.21    5.43
   0  -5  -8    0.46    5.90
   0   5  -9   -0.28    6.20
   0  -5  -9   -2.35    6.57
   0  -5 -10    0.66    6.43
   0   5 -10    2.81    6.51
   0   5 -11    1.47    6.31
   0  -5 -11   -4.72    7.27
   0  -5 -12    4.90    7.28
   0   5 -12   -0.06    6.78
   0   5 -13    2.66    6.84
   0  -5 -13    0.07    8.03
   0  -5 -14   -2.37    8.08
   0   5 -14   -1.46    7.13
   0  -5 -15    1.15    8.21
   0   5 -15    1.03    7.77
   0   5 -16    7.43    7.91
   0  -5 -16    2.74    8.55
   0   5 -17   -7.96    8.26
   0  -5 -17    4.65    8.98
   0   5 -18    3.67    9.28
   0  -5 -18   -0.71    9.57
   0   5 -19    2.18    8.95
   0  -5 -19   -2.68    9.57
   0  -5 -20    0.69    9.97
   0   5 -20    0.66    9.77
   0   5 -21   -2.22    9.78
   0  -5 -21    0.37    9.95
   0   5 -22    1.14   10.71
   0  -5 -22   -2.45   10.35
   0  -5 -23    1.10   10.77
   0   5 -23    7.31   10.82
   0   5 -24    1.33   11.80
   0  -5 -24   -3.37   11.74
   0   5 -24    3.01   10.81
   0  -5 -24   -0.37    8.18
   0  -5 -25    1.09    9.04
   0  -5 -25    1.08   12.15
   0   5 -25    2.99   10.48
   0   5 -25    0.15   11.84
   0   5 -26    6.02   12.61
   0  -5 -26   -4.05   13.52
   0   5 -26   -2.84    9.46
   0  -5 -26   -3.98    9.53
   0   5 -27   -5.15   13.16
   0  -5 -27    3.75   13.15
   0  -5 -27   -1.87   10.36
   0   5 -27    2.54   12.11
   0   5 -28   -4.84   13.15
   0  -5 -28   -6.08   12.55
   0   5 -28   -2.92   13.71
   0  -5 -28   -3.21   14.05
   0  -5 -29    3.17   14.24
   0   5 -29  -11.20   14.06
   0  -5 -29   -2.62   13.68
   0   5 -29    2.29   14.50
   0  -5 -30   -2.32   13.90
   0  -5 -30    0.86   13.60
   0   5 -30   -1.55   13.89
   0   5 -30    8.86   14.17
   0  -5 -31    7.30   11.40
   0   5 -31   -3.68   13.23
   0   5 -31   11.59   14.42
   0   5 -32   -1.43   14.99
   0  -5 -32   -1.15   14.12
   0   5 -32    5.16   12.91
   0   5 -33    1.65   14.10
   0   5 -33   -5.23   13.21
   0  -5 -33   -1.67   12.07
   0  -5 -34   -3.59   14.76
   0   5 -34   -3.82   13.14
   0   5 -35    4.33   13.27
   0  -5 -35    4.05   12.37
   0   5 -36    7.22   13.38
   0  -5 -36   -0.12   13.62
   0   5 -37    4.04   14.00
   0  -5 -37    4.27   14.77
   0   5 -38    4.05   14.61
   0  -5 -38   11.01   13.83
   0   5 -39    3.63   12.55
   0  -5 -39   -1.15   12.79
   0   5 -40    5.88   12.58
   0  -5 -40   -3.54   11.56
   0   5 -41   -3.60   10.16
   0   5 -42   -4.51    9.62
   0   5 -43    3.52    8.23
   0  -5 -44   12.22   14.60
   0   5 -44    3.37    6.81
   0  -6   0  726.36   31.80
   0   6   0  796.49   32.07
   0   6   1  137.61    7.88
   0   6  -1  152.63    7.77
   0  -6  -1  147.55    7.10
   0   6  -2 1670.61   66.28
   0   6   2 1526.60   66.12
   0   6   3 3893.90  154.69
   0   6  -3 3570.82  154.79
   0   6  -4 1086.90   42.22
   0   6   4  942.92   41.85
   0   6   5  149.68    7.47
   0   6  -6  142.67    9.07
   0   6  -7   40.34    6.65
   0   6  -8 1469.60   62.31
   0   6  -9  161.77   10.18
   0  -6 -10  121.60   10.07
   0   6 -10  113.81    9.38
   0  -6 -11 1026.67   40.00
   0   6 -11  798.86   39.38
   0   6 -12   30.99    7.67
   0  -6 -12   32.42    8.16
   0   6 -13  132.62   10.64
   0  -6 -13  138.78   11.08
   0   6 -14   27.57    8.65
   0  -6 -14   30.84    8.55
   0  -6 -15  327.35   17.81
   0   6 -15  313.79   17.72
   0  -6 -16  740.72   35.53
   0   6 -16  786.59   35.48
   0  -6 -17   35.04    9.45
   0   6 -17   26.69    9.10
   0   6 -18   -0.58    8.85
   0  -6 -18   -1.88    9.62
   0  -6 -19   11.52    9.87
   0   6 -19    6.01    9.52
   0   6 -20   66.29   11.08
   0  -6 -20   78.56   11.39
   0  -6 -21  583.74   29.45
   0   6 -21  561.21   29.24
   0  -6 -22  444.35   24.82
   0   6 -22  451.09   24.75
   0   6 -23   -0.09   10.17
   0   6 -23    0.70   10.79
   0  -6 -23    0.89    8.34
   0  -6 -23   10.36   11.50
   0  -6 -24  230.89   18.08
   0   6 -24  220.57   15.98
   0  -6 -24  237.61   16.03
   0   6 -24  226.06   18.28
   0  -6 -25 1410.37   60.48
   0   6 -25 1371.97   60.34
   0  -6 -25 1287.52   62.21
   0   6 -25 1342.44   62.58
   0   6 -26  186.64   17.76
   0   6 -26  200.63   15.16
   0  -6 -26  171.56   15.60
   0  -6 -26  179.74   17.39
   0  -6 -27  119.36   14.60
   0   6 -27  118.74   16.36
   0  -6 -27  109.97   15.78
   0   6 -27  126.46   15.08
   0   6 -28    4.30   14.03
   0   6 -28    3.67   14.14
   0  -6 -28    7.32   12.61
   0   6 -29    4.49   14.19
   0  -6 -29    2.84   12.01
   0   6 -29   -1.14   12.70
   0   6 -30  157.99   17.75
   0   6 -30  191.60   18.17
   0  -6 -30  163.69   15.04
   0   6 -31   -1.82   13.24
   0   6 -31    9.01   14.57
   0  -6 -31    8.97   13.73
   0   6 -32    8.36   14.21
   0  -6 -32    4.04   13.88
   0   6 -32    0.21   12.94
   0  -6 -33  359.36   22.26
   0   6 -33  360.27   23.99
   0   6 -34   98.88   16.28
   0  -6 -34   94.99   15.64
   0   6 -35  118.89   17.01
   0  -6 -35   90.92   14.80
   0   6 -36  292.79   22.52
   0  -6 -36  298.04   20.75
   0  -6 -37   -0.46   13.34
   0   6 -37   -1.66   15.24
   0  -6 -38   32.75   13.74
   0   6 -38   14.98   12.38
   0  -6 -39    5.83   12.48
   0   6 -39    3.97   13.14
   0   6 -40   82.70   12.63
   0   6 -41   -0.53   10.63
   0   6 -42   42.47   10.04
   0  -6 -43    7.01   16.42
   0   6 -43   16.67    7.80
   0  -6 -44    3.49   13.15
   0   6 -44    9.10    6.01
   0  -7   0    1.21    3.32
   0   7   0    1.57    4.35
   0   7  -1    1.13    4.34
   0   7   1    1.36    4.53
   0  -7  -1    1.02    3.22
   0  -7   1    1.66    3.39
   0   7  -2   -0.21    4.00
   0   7  -3    0.56    4.60
   0   7   3    1.36    3.18
   0   7   4    2.69    3.43
   0   7  -4    2.06    4.91
   0   7   5    0.91    3.46
   0   7  -6    0.88    6.17
   0   7   6    0.14    3.57
   0   7  -7    1.09    5.88
   0   7  -8    2.91    6.25
   0   7  -9    1.08    6.49
   0   7 -10    0.65    6.62
   0   7 -11   -0.71    7.14
   0   7 -12    3.00    7.31
   0   7 -13    2.57    7.83
   0  -7 -14    1.36    8.36
   0   7 -14    0.47    8.16
   0  -7 -15    1.09    8.71
   0   7 -15    1.77    8.47
   0   7 -16    4.17    9.03
   0  -7 -16   -2.23    9.23
   0  -7 -17    6.31    9.35
   0   7 -17   -0.76    8.65
   0  -7 -18    6.94   10.00
   0   7 -18   -0.70    9.09
   0  -7 -19    2.46   10.21
   0   7 -19   -1.19    9.15
   0  -7 -20   -3.73   10.28
   0   7 -20    3.06    9.11
   0  -7 -21    1.19   10.44
   0   7 -21    6.68   11.22
   0   7 -22    4.43   10.71
   0  -7 -22   -5.17   10.80
   0  -7 -23    1.54    8.56
   0  -7 -23   -9.62   11.92
   0   7 -23    3.32    9.68
   0   7 -23    1.99   10.58
   0   7 -24   -0.40    9.98
   0  -7 -24    3.25   10.71
   0   7 -24   -1.68   12.30
   0  -7 -25    6.13   11.19
   0   7 -25    2.46   13.03
   0   7 -25   -1.49    9.37
   0  -7 -26   -0.11   11.36
   0   7 -26    6.53    9.96
   0   7 -26   -6.81   13.72
   0  -7 -27   -1.76   11.82
   0   7 -27   -1.30   11.81
   0   7 -27    7.92   13.42
   0   7 -28    2.62   13.22
   0  -7 -28    2.51   12.07
   0   7 -28    0.99   13.23
   0  -7 -29   -9.43   13.49
   0   7 -29    4.90   14.13
   0   7 -29    3.70   13.13
   0   7 -30    8.39   14.42
   0  -7 -30   -0.36   13.45
   0   7 -30    0.13   14.56
   0  -7 -31   -0.37   13.06
   0   7 -31   -2.18   15.23
   0   7 -31   -5.51   15.02
   0   7 -32   -3.60   15.65
   0  -7 -32   -1.12   11.70
   0   7 -32   -2.29   15.56
   0   7 -33  -11.13   16.27
   0  -7 -33    3.86   14.13
   0  -7 -34    5.81   12.62
   0   7 -34    7.20   15.82
   0   7 -35    9.91   14.81
   0  -7 -35    3.38   14.50
   0  -7 -36   -1.05   11.61
   0   7 -36   -0.66   12.80
   0   7 -37   -1.37   13.93
   0  -7 -37    2.89   12.06
   0  -7 -38   -1.04   12.12
   0   7 -38   11.96   14.14
   0   7 -39    2.97   11.79
   0   7 -40   -6.86   11.35
   0   7 -41   -5.44   10.76
   0   7 -42    3.15    8.65
   0  -7 -42   -5.49   17.79
   0  -7 -43   -5.09   15.32
   0   7 -43    2.09    7.48
   0  -8   0   41.04    4.03
   0   8   0   42.78    5.40
   0   8  -1  711.63   31.09
   0  -8   1  720.25   30.77
   0  -8  -1  711.77   30.69
   0   8   1  771.27   31.16
   0   8  -2  150.91    8.48
   0   8  -3   75.56    6.36
   0   8   4  971.32   41.90
   0   8  -4 1024.27   42.20
   0   8   5 1580.09   66.00
   0   8  -6   18.31    6.60
   0   8   6   13.69    3.86
   0   8  -7  565.26   28.01
   0   8   7  651.98   26.88
   0   8   8  346.79   15.20
   0   8  -8  301.51   16.69
   0   8  -9 2048.74   86.73
   0   8 -10  535.36   25.19
   0   8 -11 3907.03  163.30
   0   8 -12   26.53    8.37
   0   8 -13 1034.24   46.00
   0   8 -14 1307.11   57.34
   0   8 -15  579.15   28.15
   0   8 -16   77.41   10.67
   0   8 -17 1055.93   47.86
   0   8 -18  254.28   16.75
   0   8 -19  164.75   13.67
   0   8 -20   12.66   10.09
   0   8 -21   45.50   11.53
   0   8 -22  251.22   18.31
   0   8 -23   80.31   11.67
   0  -8 -23   74.83    9.98
   0   8 -23   81.19   13.08
   0   8 -24  187.25   15.46
   0  -8 -24  192.09   15.11
   0   8 -24  197.20   17.49
   0  -8 -25   81.05   12.59
   0   8 -25   88.83   15.27
   0   8 -25   91.07   13.01
   0   8 -26   71.63   14.26
   0  -8 -26   68.73   11.55
   0   8 -26   76.00   12.50
   0   8 -27   28.92   13.75
   0   8 -27   32.51   11.91
   0  -8 -27   30.64   10.75
   0   8 -28   75.50   15.49
   0  -8 -28   72.49   12.06
   0   8 -28   69.02   12.89
   0  -8 -29  284.85   18.54
   0   8 -29  282.87   19.55
   0   8 -29  231.79   22.15
   0   8 -30   60.14   16.78
   0   8 -30   58.74   13.57
   0  -8 -30   66.40   12.48
   0   8 -31   15.46   13.10
   0   8 -31   15.70   14.46
   0  -8 -31    6.22   13.04
   0  -8 -32   73.03   15.25
   0   8 -32   83.94   14.07
   0   8 -32   67.49   14.91
   0  -8 -33   35.15   13.22
   0   8 -33   44.46   13.89
   0  -8 -34  151.59   16.21
   0   8 -34  140.15   17.07
   0   8 -35  296.03   21.94
   0  -8 -35  299.27   20.35
   0  -8 -36   40.40   13.40
   0   8 -36   33.75   15.45
   0   8 -37   39.65   13.35
   0  -8 -37   31.78   12.09
   0   8 -38   -2.34   13.38
   0   8 -39   91.06   12.63
   0   8 -40  146.00   13.83
   0  -8 -41    0.12   19.45
   0   8 -41   -2.66    9.58
   0  -8 -42    6.93   17.82
   0   8 -42    5.58    8.20
   0   8 -43   -0.73    6.61
   0  -8 -43    5.00   14.59
   0   9   0    2.56    4.88
   0  -9   0    0.02    3.38
   0   9  -1    0.57    4.59
   0   9   1    0.71    4.64
   0  -9   1    0.62    3.50
   0  -9  -1    0.16    3.51
   0  -9   2    0.64    3.77
   0   9   2    0.21    4.94
   0   9  -2    1.24    4.53
   0   9  -3   -1.95    5.06
   0   9   4    2.75    3.76
   0   9  -4    1.35    5.10
   0   9   5    1.41    3.73
   0   9   6   -0.29    3.87
   0   9   7    1.08    3.77
   0   9  -7   -1.55    6.73
   0   9   8    1.13    3.94
   0   9  -8    2.93    7.14
   0   9   9    0.24    4.08
   0   9  -9    5.05    7.53
   0   9  10   -0.36    4.34
   0   9 -10    4.12    7.00
   0   9 -11    5.35    7.75
   0   9 -12   -3.47    7.72
   0   9 -13    1.46    8.43
   0   9 -14    3.77    8.94
   0   9 -15   -0.76    9.29
   0   9 -16   -3.09    9.53
   0   9 -17    2.30    9.37
   0   9 -18    0.23    9.80
   0   9 -19    5.67   10.40
   0   9 -20   -1.12   10.13
   0   9 -21   -1.48   11.40
   0  -9 -22   -3.19    9.45
   0   9 -22   -0.74   11.26
   0   9 -22   -5.59   10.58
   0  -9 -23    3.54    9.74
   0   9 -23    7.11   10.87
   0   9 -23    3.30   12.20
   0  -9 -24   -1.47   10.57
   0   9 -24   -6.57   11.73
   0   9 -24   -3.54   12.82
   0   9 -25    3.63   12.06
   0   9 -25    4.82   11.83
   0  -9 -25    6.45   11.14
   0   9 -26  -10.39   12.85
   0   9 -26   -4.70   12.70
   0  -9 -26   -1.17    9.78
   0   9 -27    6.98   13.33
   0  -9 -27    0.11   10.99
   0   9 -27    0.58   14.62
   0  -9 -28    2.63   12.28
   0   9 -28    8.00   14.39
   0   9 -28   -1.39   15.27
   0   9 -29  -10.40   13.58
   0  -9 -29   -7.05   12.93
   0   9 -29   -6.06   14.78
   0   9 -30    3.33   14.70
   0   9 -30    3.70   14.75
   0  -9 -30    6.82   13.12
   0   9 -31   -1.67   15.38
   0   9 -31   -4.69   14.83
   0  -9 -31    1.09   11.94
   0   9 -32    8.24   14.75
   0  -9 -32   -0.85   11.59
   0   9 -33    0.40   14.02
   0  -9 -33   -5.50   13.46
   0  -9 -34   -2.69   12.32
   0   9 -34    2.77   12.84
   0   9 -35    0.77   13.63
   0  -9 -35    1.58   13.06
   0   9 -36   -2.20   14.30
   0   9 -37   -4.02   12.28
   0   9 -38    4.22   12.71
   0   9 -39   -2.37   10.64
   0  -9 -40   -6.97   20.12
   0   9 -40    1.75    9.96
   0  -9 -41   -4.61   17.75
   0   9 -41    1.93    8.62
   0  -9 -42   -1.95   15.50
   0  -9 -43    3.05   13.12
   0   9 -43    0.31    5.78
   0 -10   0  191.19    9.78
   0  10   0  214.51   10.80
   0  10   1   67.17    6.14
   0  10  -1   72.01    6.30
   0 -10   1   56.21    4.95
   0 -10  -1   60.65    4.70
   0  10   2   32.30    5.65
   0 -10   2   29.34    3.98
   0  10  -2   24.18    5.35
   0  10   3   40.13    5.72
   0  10  -3   34.98    5.72
   0  10  -4  474.64   21.52
   0  10   5  652.36   28.18
   0  10   6  257.80   12.39
   0  10   7 1423.97   63.64
   0  10  -7 1766.75   65.62
   0  10   8  208.81   11.20
   0  10  -8  269.06   14.04
   0  10   9   93.58    6.46
   0  10  -9   90.12    9.52
   0  10 -10    5.78    7.97
   0  10  10   11.83    4.79
   0  10  11  364.84   17.58
   0  10 -11  416.04   20.20
   0  10  12 1879.30   75.23
   0  10 -12 1608.00   76.63
   0  10  13   20.44    4.72
   0  10 -13   27.73    9.59
   0  10 -14   12.03    9.45
   0  10 -15  385.19   21.46
   0  10 -16   11.70   10.06
   0  10 -17  541.69   27.85
   0  10 -18  865.27   40.97
   0  10 -19   64.25   11.91
   0  10 -20  212.26   16.36
   0  10 -21   -0.28   11.03
   0  10 -22   45.06   12.04
   0  10 -22   34.97    9.89
   0 -10 -22   30.37    9.23
   0  10 -23   74.15   14.65
   0  10 -23   64.82   10.59
   0 -10 -23   74.73   11.76
   0  10 -24  109.52   12.34
   0  10 -24  110.92   14.66
   0 -10 -24   96.70   11.51
   0  10 -25   29.41   13.89
   0  10 -25   22.34   10.96
   0 -10 -25   27.38   11.75
   0  10 -26   -9.48   14.37
   0 -10 -26   -0.22   10.42
   0  10 -26   -0.35   11.34
   0  10 -27  794.01   40.74
   0 -10 -27  783.77   37.59
   0  10 -27  764.12   37.99
   0 -10 -28  122.30   14.80
   0  10 -28  106.46   14.89
   0  10 -28   87.06   17.40
   0 -10 -29  218.81   17.91
   0  10 -29  219.96   18.24
   0  10 -29  198.98   21.35
   0  10 -30    7.96   14.71
   0  10 -30   -1.17   14.04
   0 -10 -30    5.09   13.48
   0  10 -31   18.86   13.52
   0  10 -31   13.70   14.76
   0 -10 -31   10.93   13.07
   0  10 -32  106.63   16.32
   0 -10 -32   84.20   13.74
   0  10 -33   99.05   16.28
   0 -10 -33   88.61   13.26
   0  10 -34   58.77   14.13
   0 -10 -34   68.11   13.89
   0  10 -35   93.00   14.55
   0  10 -36   16.28   14.04
   0  10 -37  117.56   14.30
   0  10 -38   59.30   12.89
   0 -10 -39   20.19   20.06
   0  10 -39   19.09   11.27
   0 -10 -40   32.12   20.19
   0  10 -40   59.90   10.65
   0  10 -41   13.92    7.97
   0 -10 -41    3.59   16.37
   0 -10 -42    4.89   14.00
   0 -10 -43   10.86   11.50
   0 -11   0    1.76    3.56
   0  11   0   -0.60    5.18
   0  11  -1   -1.92    5.46
   0 -11   1    1.78    3.69
   0  11   1    0.72    5.20
   0  11  -2    0.04    5.35
   0  11   2   -0.53    5.36
   0 -11   2    2.87    3.85
   0 -11   3    0.43    3.78
   0  11   3   -1.88    5.35
   0  11  -3   -0.40    5.43
   0  11   4    2.27    5.77
   0  11  -4   -0.88    5.40
   0  11   6    1.17    4.18
   0  11  -7    3.22    7.95
   0  11   7    0.70    4.25
   0  11   8    1.88    4.32
   0  11  -8   -1.16    8.10
   0  11  -9   -0.24    7.91
   0  11   9    4.14    4.45
   0  11 -10   -0.68    8.40
   0  11  10    0.09    4.68
   0  11 -11    3.87    8.25
   0  11  11    0.14    4.42
   0  11 -12   -1.32    8.57
   0  11  12    0.14    4.70
   0  11 -13   -4.41    8.99
   0  11 -14   -4.22    9.77
   0  11 -15   -0.67    9.73
   0  11 -16   -3.27    9.82
   0  11 -17    0.87   10.12
   0  11 -18    5.08   11.02
   0  11 -19    0.55   10.97
   0  11 -20   -0.28   11.14
   0  11 -21   -3.77   10.17
   0 -11 -21   -0.62    9.65
   0  11 -21    1.47   11.29
   0  11 -22   -0.47   12.11
   0  11 -22    2.81   10.59
   0 -11 -22   -2.05   10.03
   0  11 -23   -0.20   10.98
   0 -11 -23   -0.87    9.39
   0  11 -23    2.17   12.34
   0  11 -24   -0.18   14.26
   0  11 -24    0.96   11.49
   0 -11 -24    4.05   10.57
   0 -11 -25    1.05   11.62
   0  11 -25   -2.56   13.09
   0  11 -25   -1.23   11.70
   0 -11 -26   -4.56   11.78
   0  11 -26   -6.74   11.63
   0  11 -26   10.20   14.26
   0 -11 -27    2.35   10.75
   0  11 -27   -5.55   15.09
   0  11 -27   -0.96   11.46
   0  11 -28   -0.37   11.63
   0 -11 -28    1.14   12.12
   0  11 -28    2.49   13.42
   0  11 -29   11.24   12.71
   0  11 -29   -9.38   15.72
   0 -11 -29   -3.82   12.92
   0  11 -30   12.67   13.17
   0 -11 -30    3.03   12.80
   0  11 -30   -8.39   15.99
   0  11 -31   -2.95   14.56
   0 -11 -31   -7.88   13.34
   0 -11 -32  -10.06   12.83
   0  11 -32   -0.13   14.45
   0  11 -33    9.42   13.94
   0  11 -34   -1.58   12.79
   0  11 -35    3.37   13.48
   0  11 -36    1.53   11.99
   0  11 -37    0.91   12.02
   0 -11 -38   16.43   20.39
   0  11 -38   -5.71   10.44
   0  11 -39    2.86    9.44
   0 -11 -39   -2.55   18.89
   0  11 -40    5.61    8.50
   0 -11 -40   -5.36   18.14
   0 -11 -41    2.17   14.90
   0  11 -41    1.60    7.05
   0 -11 -42   -3.62   12.57
   0  11 -42   -0.20    5.05
   0 -12   0 1811.87   79.39
   0  12   0 2036.11   79.92
   0  12   1   12.06    5.41
   0 -12   1   13.34    3.92
   0 -12   2   56.90    5.12
   0  12   2   58.80    6.51
   0  12  -2   58.45    6.37
   0  12  -3  582.28   26.99
   0 -12   3  638.51   26.49
   0  12   3  593.70   26.89
   0  12   4  302.15   14.46
   0  12  -4  333.21   14.89
   0  12  -7   60.02    9.74
   0  12   8  531.37   22.64
   0  12  -8  438.80   24.63
   0  12   9   15.35    4.98
   0  12  -9   30.46    8.85
   0  12 -10  537.90   28.15
   0  12  10  599.41   25.91
   0  12  11  983.58   40.57
   0  12 -11  843.68   42.36
   0  12 -12  764.50   36.05
   0  12 -13  593.33   29.37
   0  12 -14  266.77   17.09
   0  12 -15  997.23   46.08
   0  12 -16  425.99   23.94
   0  12 -17   24.22   11.32
   0  12 -18   24.62   11.29
   0  12 -19  835.70   40.67
   0  12 -20   -2.57   12.44
   0  12 -20    2.92    8.58
   0  12 -21  109.17   11.63
   0 -12 -21  122.80   11.53
   0  12 -21  111.34   14.16
   0  12 -22  318.71   21.33
   0 -12 -22  298.11   18.52
   0  12 -22  300.29   18.73
   0  12 -23   61.19   13.45
   0  12 -23   57.25   12.06
   0 -12 -23   57.20   11.53
   0  12 -24    4.18   11.70
   0  12 -24   -1.12   14.40
   0 -12 -24   14.56   11.14
   0  12 -25   15.07   14.00
   0  12 -25    5.81   12.04
   0 -12 -25   14.29   10.54
   0  12 -26    7.36   13.12
   0  12 -26    5.79   11.93
   0 -12 -26   12.08   12.06
   0 -12 -27   91.49   13.16
   0  12 -27  100.65   13.59
   0  12 -27   94.30   17.43
   0 -12 -28   77.26   12.34
   0  12 -28   66.99   13.21
   0  12 -28   47.94   14.47
   0 -12 -29    8.63   12.54
   0  12 -29    2.97   12.25
   0  12 -29    6.98   15.91
   0  12 -30   16.18   13.74
   0  12 -31   47.40   14.72
   0  12 -32   79.31   15.02
   0  12 -33  506.31   27.70
   0  12 -34   14.59   13.03
   0  12 -35    8.06   12.43
   0 -12 -36   22.84   22.89
   0  12 -36   74.40   13.18
   0 -12 -37    4.91   20.50
   0  12 -37    9.30   10.53
   0 -12 -38   11.91   19.07
   0  12 -38    1.06    9.65
   0 -12 -39    4.87   17.55
   0  12 -39   22.27    8.85
   0 -12 -40    2.79   16.06
   0  12 -40   -0.47    7.60
   0  13   0    0.29    5.55
   0 -13   0   -1.32    3.72
   0  13  -1   -0.33    5.95
   0  13   1    0.08    5.98
   0 -13   1   -0.63    3.76
   0  13   2   -0.18    6.26
   0  13  -2    0.99    6.08
   0 -13   2   -0.89    3.92
   0  13  -3    2.36    6.13
   0 -13   3    1.67    4.15
   0  13   3    1.12    5.82
   0  13   4    1.92    5.74
   0 -13   4   -2.00    3.95
   0  13  -4   -0.87    6.24
   0 -13   5    3.48    4.14
   0  13   5    0.70    5.94
   0  13   6    1.56    6.44
   0  13  -7   -1.96    9.17
   0  13  -8   -2.36    8.83
   0  13   9   -0.85    4.70
   0  13  -9    1.24    8.63
   0  13 -10    1.63    9.32
   0  13  10    1.32    4.79
   0  13 -11    5.05    9.38
   0  13 -12    0.54    9.59
   0  13 -13    0.57    9.32
   0  13 -14   -0.24   10.19
   0  13 -15   -0.65   10.52
   0  13 -16    0.14   11.16
   0  13 -17   -2.52   11.53
   0  13 -18   -1.33   11.10
   0  13 -19   -3.56   12.42
   0  13 -20   -0.09    8.84
   0  13 -20   10.15   12.48
   0  13 -21    2.32   11.99
   0  13 -21   -1.04    9.18
   0 -13 -21    0.09    8.96
   0 -13 -22    2.30    9.63
   0  13 -22    5.34   10.74
   0  13 -22   -3.05   13.31
   0  13 -23    0.18   12.60
   0  13 -23   -6.60   11.16
   0  13 -24   12.22   13.62
   0  13 -24   -1.39   11.59
   0  13 -25    1.33   11.25
   0  13 -25    0.99   14.85
   0  13 -26   -1.40   13.92
   0  13 -26    3.89   11.45
   0  13 -27    2.04   15.64
   0  13 -27   12.64   11.97
   0  13 -28    4.28   12.34
   0  13 -28   -2.95   13.26
   0  13 -29    5.43   16.20
   0  13 -29   -2.52   13.15
   0  13 -30   -4.32   13.25
   0  13 -31   12.58   12.51
   0  13 -32    0.58   12.29
   0  13 -33    5.84   13.09
   0  13 -34   -5.78   11.55
   0 -13 -34    5.50   23.39
   0  13 -35   -1.60   11.42
   0 -13 -35   -1.10   22.55
   0 -13 -36    1.60   21.18
   0  13 -36   -0.65   10.28
   0 -13 -37    1.73   19.75
   0  13 -37    5.11    9.81
   0  13 -38    1.64    8.69
   0 -13 -38    1.43   18.11
   0  13 -39    0.12    7.63
   0 -13 -39    3.41   16.63
   0  13 -40   -2.66    6.19
   0 -13 -40    1.81   14.07
   0 -13 -41    2.93   11.30
   0  14   0  203.48   11.67
   0  14  -1  567.79   27.02
   0  14   1  622.14   27.18
   0 -14   1  622.66   26.43
   0  14   2   69.87    7.70
   0  14  -2   72.67    7.55
   0 -14   2   69.94    5.57
   0 -14   3   53.96    5.07
   0  14   3   47.33    6.73
   0  14  -3   41.79    7.37
   0  14   4   95.61    8.25
   0 -14   4  103.09    6.72
   0  14  -4  104.30    8.26
   0  14   5  305.88   15.03
   0 -14   5  288.65   14.01
   0  14   6  128.06    9.05
   0 -14   6  112.34    7.26
   0  14  -7  159.28   13.88
   0  14   7  186.73   11.00
   0  14  -8   96.60   10.94
   0  14  -9  252.30   16.43
   0  14 -10    0.33    9.01
   0  14 -11    7.62    9.62
   0  14 -12   95.82   11.72
   0  14 -13   29.03   10.43
   0  14 -14   14.80   10.44
   0  14 -15  354.08   21.67
   0  14 -16  125.73   14.12
   0  14 -17 1012.19   48.09
   0  14 -18    5.29   12.04
   0  14 -19   93.16   14.38
   0  14 -19   90.33   10.64
   0  14 -20    7.28    9.29
   0  14 -20   -3.55   13.47
   0  14 -21    0.95   10.02
   0  14 -21    1.21   12.29
   0  14 -22  213.78   16.15
   0  14 -22  230.34   20.21
   0  14 -23  123.12   15.83
   0  14 -23  132.44   13.43
   0  14 -24   28.48   10.93
   0  14 -24   31.14   14.59
   0  14 -25   -4.39   10.79
   0  14 -25    9.17   14.45
   0  14 -26    5.72   12.23
   0  14 -26   12.01   15.57
   0  14 -27  139.31   18.46
   0  14 -27  144.33   15.54
   0  14 -28   -2.30   12.60
   0  14 -28    5.75   14.79
   0  14 -29   37.99   12.12
   0  14 -30    8.11   12.06
   0  14 -31   33.59   12.87
   0 -14 -31   13.50   23.32
   0  14 -32  115.43   13.68
   0 -14 -32   -8.61   24.47
   0 -14 -33   16.02   23.26
   0  14 -33  128.50   13.59
   0  14 -34   91.09   12.90
   0 -14 -34   19.84   23.45
   0 -14 -35   -1.89   20.46
   0  14 -35   -2.90   10.81
   0  14 -36    0.98    9.57
   0 -14 -36    5.21   19.98
   0 -14 -37    5.52   18.66
   0  14 -37   12.91    9.15
   0 -14 -38    0.21   17.38
   0  14 -38  105.42    9.49
   0 -14 -39   -1.95   14.73
   0  14 -39   34.98    6.81
   0  15   0   -3.70    6.01
   0  15  -1    5.85    6.10
   0  15   1    2.35    5.74
   0  15  -2    1.35    6.23
   0 -15   2   -0.50    3.79
   0  15   2    1.15    6.37
   0 -15   3    0.79    3.85
   0  15  -3    0.41    6.60
   0  15   3   -0.68    6.66
   0 -15   4    1.85    3.96
   0  15   4    2.35    6.42
   0 -15   5    2.46    4.03
   0  15   5   -1.16    6.25
   0  15   6   -2.29    6.24
   0 -15   6    2.48    4.21
   0 -15   7    1.60    4.28
   0  15  -7   -4.00    9.30
   0  15   7    1.92    6.48
   0  15  -8    0.78   10.13
   0  15   8    1.59    6.61
   0  15  -9    2.38    9.51
   0  15 -10    5.84   10.24
   0  15 -11    1.23   10.12
   0  15 -12    3.79   10.35
   0  15 -13    1.21   10.31
   0  15 -14    4.42   10.83
   0  15 -15    0.59   11.90
   0  15 -16   -2.94   11.66
   0  15 -17   -3.02   12.00
   0  15 -18    8.74   13.38
   0 -15 -19    2.62   18.73
   0  15 -19    2.91   12.64
   0 -15 -20    7.12   19.73
   0  15 -20   -3.74    9.92
   0  15 -20    2.84   13.61
   0 -15 -21    0.94   21.11
   0  15 -21  -11.14   13.80
   0  15 -21    4.17   10.00
   0  15 -22    1.67   13.61
   0 -15 -22    3.41   21.37
   0  15 -22   -5.21   10.06
   0 -15 -23   -0.67   21.78
   0  15 -23    0.81   10.35
   0  15 -23    3.00   13.48
   0 -15 -24   11.34   22.63
   0  15 -24    2.09   11.24
   0  15 -24   -2.12   13.96
   0  15 -25    9.64   14.85
   0  15 -25   14.75   11.81
   0 -15 -25   -2.45   24.24
   0  15 -26   -8.01   15.40
   0  15 -26    5.76   11.03
   0 -15 -26   -2.49   22.40
   0  15 -27   -2.19   11.33
   0  15 -27   -3.76   12.56
   0 -15 -27   10.38   23.98
   0 -15 -28   -0.72   22.53
   0  15 -28   -1.21   11.79
   0 -15 -29   10.46   24.27
   0  15 -29    1.64   12.35
   0 -15 -30    1.22   24.60
   0  15 -30   -3.00   11.56
   0  15 -31   -3.02   11.26
   0 -15 -31    3.72   24.02
   0  15 -32    1.70   11.49
   0 -15 -32   21.45   23.53
   0 -15 -33   -5.55   22.16
   0  15 -33    4.26   10.83
   0  15 -34   -2.55   10.34
   0 -15 -34    1.87   20.02
   0  15 -35   -1.36    9.63
   0 -15 -35   -8.10   20.17
   0  15 -36   -5.49    8.63
   0  15 -37    3.88    7.43
   0 -15 -37    2.95   16.97
   0 -15 -38   -1.88   14.77
   0  15 -38    1.11    6.45
   0 -15 -39    0.22   12.19
   0  16   0  622.09   28.20
   0  16   1  148.84    9.43
   0  16  -1  132.76    9.88
   0  16  -2  115.57    9.62
   0 -16   2  140.72    7.82
   0  16   2  140.75    9.29
   0  16  -3  343.58   18.16
   0  16   3  402.91   18.19
   0 -16   3  361.37   16.90
   0 -16   4  299.18   15.23
   0  16   4  377.99   16.85
   0 -16   5   14.65    4.24
   0  16   5   13.07    6.68
   0 -16   6    8.45    4.26
   0  16   6   14.30    6.83
   0  16   7  315.00   15.55
   0  16  -7  287.05   18.80
   0 -16   7  280.21   14.18
   0  16  -8   -0.12   10.53
   0 -16   8    1.32    4.08
   0  16   8    3.08    6.79
   0 -16   9  106.33    7.39
   0  16  -9  116.09   12.61
   0  16   9  105.68    9.44
   0  16  10   10.00    7.34
   0  16 -10   14.95   10.70
   0  16 -11  195.28   16.03
   0  16 -12   24.05   10.90
   0  16 -13   18.44   11.75
   0  16 -14  338.82   21.74
   0  16 -15    2.50   12.00
   0  16 -16  784.26   39.70
   0  16 -17  104.51   15.37
   0  16 -18   -2.75   12.47
   0  16 -19   24.11   14.37
   0  16 -20  295.55   22.26
   0  16 -21   23.19   14.63
   0 -16 -21   -7.30   21.20
   0  16 -22  142.38   17.64
   0  16 -22  160.50   13.32
   0  16 -23   86.07   11.99
   0  16 -23   91.05   16.22
   0  16 -24   57.06   15.87
   0  16 -24   64.11   11.50
   0  16 -25   71.49   16.92
   0  16 -25   78.87   12.49
   0  16 -26   22.65   11.61
   0 -16 -26    4.53   24.06
   0  16 -26   33.11   14.76
   0 -16 -27   10.27   22.46
   0  16 -27    5.93   11.11
   0 -16 -28   -4.49   25.73
   0  16 -28  330.65   17.68
   0  16 -29   -2.03   11.57
   0 -16 -29    0.68   22.88
   0 -16 -30   -2.97   24.15
   0  16 -30  235.94   15.39
   0  16 -31    4.56   10.75
   0 -16 -31    6.03   21.62
   0  16 -32   48.59   11.08
   0 -16 -32    8.75   21.62
   0  16 -33   14.45   10.01
   0 -16 -33    5.51   20.21
   0 -16 -34   -5.74   19.59
   0  16 -34   60.88   10.14
   0 -16 -35    0.94   18.35
   0  16 -35   41.99    8.93
   0 -16 -36   -1.98   16.33
   0 -16 -37    2.13   14.82
   0 -16 -38  -11.27   13.44
   0  17   0   -1.36    6.74
   0  17  -1   -3.33    6.24
   0  17   1   -5.02    6.11
   0  17  -2   -3.21    6.47
   0  17   2    4.78    6.02
   0  17   3    2.33    6.51
   0 -17   3    0.40    3.78
   0  17   4   -0.47    6.34
   0 -17   4    2.84    3.90
   0 -17   5    0.61    3.84
   0  17   5    0.73    6.68
   0  17   6    3.34    6.82
   0 -17   6   -0.64    3.99
   0 -17   7    2.13    4.03
   0  17   7    2.12    6.57
   0  17  -7   -5.16   10.98
   0  17  -8   -1.04   10.33
   0  17   8    4.09    7.08
   0 -17   8    1.02    4.20
   0  17   9    1.86    7.10
   0  17  -9    1.61   10.95
   0 -17   9   -0.72    4.33
   0  17 -10   -5.13   11.44
   0  17  10    3.40    6.98
   0  17 -11   -2.56   10.71
   0  17  11   -0.29    7.41
   0  17  12   -2.78    7.46
   0  17 -12   -1.16   11.12
   0  17 -13    9.70   12.13
   0  17 -14   -0.63   12.33
   0  17 -15    3.82   12.12
   0  17 -16   -5.75   13.91
   0  17 -17    6.63   13.80
   0  17 -18   -2.89   13.02
   0  17 -19  -11.72   13.95
   0  17 -20    7.00   14.00
   0  17 -21   11.51   15.38
   0  17 -22    1.99   13.17
   0 -17 -23   19.20   21.84
   0  17 -23    1.00   15.11
   0 -17 -24   -4.86   21.69
   0  17 -24   -8.35   12.76
   0  17 -25   -4.90   10.65
   0 -17 -25    7.59   21.88
   0  17 -25   -5.68   15.37
   0 -17 -26   10.12   23.17
   0  17 -26  -10.38   10.87
   0  17 -27   -0.87   10.20
   0 -17 -27   -1.34   22.19
   0 -17 -28    8.38   22.37
   0  17 -28    5.16   10.54
   0 -17 -29   -3.99   21.73
   0  17 -29   -2.79   10.07
   0  17 -30    2.50   10.16
   0  17 -31   -7.56    9.88
   0 -17 -31   -1.32   20.80
   0  17 -32    2.69    9.06
   0 -17 -32    7.81   19.73
   0  17 -33    0.87    8.55
   0 -17 -33    1.14   18.82
   0 -17 -34   12.13   17.37
   0 -17 -35   -4.54   16.16
   0  18   0   53.54    7.48
   0  18   1  273.79   14.87
   0  18  -1  295.29   15.06
   0  18   2   51.11    7.56
   0  18   3  918.10   40.28
   0  18   4   89.32    8.58
   0  18   5  445.92   21.51
   0  18   6   76.84    8.46
   0  18   7  571.90   25.66
   0  18  -7  480.75   28.53
   0  18  -8    5.46   11.13
   0  18   8    3.48    7.13
   0  18   9   20.10    7.11
   0  18  -9   28.70   11.46
   0  18  10   15.64    7.35
   0  18 -10   22.93   11.66
   0  18 -11  185.37   16.48
   0  18  11  140.47   11.09
   0  18 -12  172.11   17.11
   0  18  12  252.27   14.09
   0  18 -13   26.65   12.84
   0  18  13   26.31    8.22
   0  18  14  256.90   15.24
   0  18 -14  223.50   19.47
   0  18 -15   59.11   14.26
   0  18  15   53.01    9.22
   0  18 -16  336.99   23.71
   0  18 -17    9.77   13.63
   0  18 -18   33.97   14.11
   0  18 -19   16.11   14.78
   0  18 -20   22.92   15.08
   0  18 -21   10.61   14.91
   0  18 -22   24.27   15.36
   0  18 -23  195.03   19.82
   0  18 -24   -4.94   14.52
   0 -18 -26   -4.33   22.45
   0 -18 -27    6.93   21.47
   0 -18 -28  -12.87   21.98
   0 -18 -29   -3.83   20.92
   0 -18 -30  -25.21   20.95
   0 -18 -31    6.43   19.35
   0 -18 -32   -1.57   17.62
   0  19   0   -1.87    6.76
   0  19  -1    2.14    6.52
   0  19   1    1.66    6.43
   0  19   2   -2.81    6.46
   0  19   3    3.16    6.54
   0  19   4   -2.70    6.66
   0  19   5    2.43    6.51
   0  19   6   -4.17    6.71
   0  19  -6    4.16   10.93
   0  19  -7    0.89   11.81
   0  19   7    1.15    7.08
   0  19   8    3.04    7.19
   0  19  -8    0.30   11.40
   0  19   9    0.07    7.19
   0  19  -9    0.16   11.73
   0  19  10    4.23    6.95
   0  19 -10   -0.48   12.48
   0  19  11   -0.60    7.33
   0  19 -11    3.74   11.64
   0  19  12   -1.86    7.34
   0  19 -12   -8.54   13.36
   0  19 -13   -2.42   12.40
   0  19  13   -0.72    7.65
   0  19  14    1.57    7.98
   0  19 -14   -7.03   13.11
   0  19  15   -7.68    8.23
   0  19 -15    7.18   13.41
   0  19 -16    1.34   13.65
   0  19  16    7.19    8.33
   0  19  17    1.82    8.28
   0  19 -17    6.84   15.16
   0  19 -18    3.72   13.09
   0  19 -19   -2.23   15.33
   0  19 -20    3.30   14.94
   0  19 -21    5.83   15.21
   0  19 -22    8.48   14.68
   0  19 -23    8.18   14.86
   0  20   0 1751.08   74.54
   0  20   1  199.33   12.49
   0  20   2  495.64   23.61
   0  20   3  243.37   13.79
   0  20   4   29.97    7.49
   0  20   5   91.17    8.71
   0  20  -6  213.94   17.94
   0  20   6  201.92   12.52
   0  20  -7  339.59   24.62
   0  20   7  466.54   21.16
   0  20   8  407.14   20.54
   0  20  -8  434.92   25.37
   0  20  -9   77.34   14.38
   0  20 -10  330.19   22.46
   0  20 -11   50.64   14.48
   0  20 -12  290.86   21.63
   0  20 -13  383.33   25.22
   0  20 -14   84.70   15.27
   0  20 -15   90.80   17.10
   0  20 -16   75.53   15.65
   0  20 -17  -10.79   15.36
   0  20 -18   53.84   15.49
   0  20 -19   18.54   15.79
   0  20 -20   97.88   16.23
   0  20 -21   39.74   16.20
   0  20 -22  246.33   20.53
   0  21  -5   -0.33   12.84
   0  21  -6   -5.21   12.91
   0  21  -7   -2.50   12.25
   0  21  -8    6.59   13.42
   0  21  -9    1.40   13.91
   0  21 -10    6.00   12.88
   0  21 -11  -10.16   14.21
   0  21 -12    2.98   12.80
   0  21 -13   -3.93   14.33
   0  21 -14   -0.39   14.24
   0  21 -15    8.54   13.50
   0  21 -16   -6.48   15.45
   0  21 -17   -4.70   13.04
   0  21 -18  -16.53   15.81
   0  21 -19    6.04   12.71
   0  21 -20   -5.06   15.14
   0  22  -4   12.37   12.95
   0  22  -5  250.44   20.71
   0  22  -6   -7.59   13.39
   0  22  -7  144.34   15.85
   0  22  -8   57.53   15.32
   0  22  -9  220.32   19.87
   0  22 -10  117.87   15.93
   0  22 -11  195.77   19.31
   0  22 -12   81.02   16.33
   0  22 -13  108.31   15.82
   0  22 -14   26.84   16.22
   0  22 -15   42.18   14.60
   0  22 -16  -10.30   15.25
   0  22 -17  234.40   21.69
   0  22 -18  142.72   17.77
   0  23  -4    2.51   12.37
   0  23  -5    0.36   12.59
   0  23  -6    7.02   13.38
   0  23  -7    4.61   14.14
   0  23  -8    0.75   14.48
   0  23  -9    4.88   12.90
   0  23 -10    3.21   13.34
   0  23 -11   -4.55   14.44
   0  23 -12    1.76   13.98
   0  23 -13   -3.16   13.60
   0  23 -14    3.87   14.94
   0  23 -15   14.18   14.57
   0  23 -16   16.29   14.14
   0  24  -3   -3.50   14.27
   0  24  -4   21.05   14.36
   0  24  -5   88.19   16.26
   0  24  -6  375.26   24.72
   0  24  -7  153.54   17.23
   0  24  -8  219.10   19.47
   0  24  -9   38.32   14.51
   0  24 -10   56.99   15.85
   0  24 -11   85.16   16.70
   0  24 -12   49.52   13.86
   0  24 -13   63.25   15.29
   0  24 -14    5.52   15.05
   0  25  -2   -2.25   14.66
   0  25  -3   -7.24   14.80
   0  25  -4   -0.56   13.92
   0  25  -5    3.53   14.27
   0  25  -6    0.76   14.63
   0  25  -7   17.03   14.56
   0  25  -8    4.82   14.66
   0  25  -9    1.16   14.60
   0  25 -10   -1.39   12.70
   0  25 -11    1.77   12.11
   0  26  -1   45.84   14.79
   0  26  -2   70.77   16.14
   0  26  -3    2.43   13.47
   0  26  -4    4.47   13.76
   0  26  -5    1.34   14.09
   0  26  -6   91.41   14.78
   1   0  -1    1.09    0.72
  -1   0  -1    1.52    0.80
  -1   0  -2 2986.16  128.46
   1   0  -2 3291.01  128.54
  -1   0  -3    2.21    1.93
   1   0  -3    2.55    2.01
   1   0  -4   52.65    3.99
  -1   0  -4   55.99    3.85
  -1   0  -5   -0.96    3.44
   1   0  -5    0.61    3.71
  -1   0  -6 1741.37   75.65
   1   0  -6 1908.94   75.82
   1   0  -7    1.39    4.58
  -1   0  -7    0.59    4.25
  -1   0  -8  606.54   26.72
   1   0  -8  623.12   26.84
  -1   0  -9    2.40    5.18
   1   0  -9    1.09    5.45
   1   0 -10  826.66   36.39
  -1   0 -10  845.26   36.34
   1   0 -11    4.46    5.97
  -1   0 -11    1.21    6.24
   1   0 -12  252.19   13.56
  -1   0 -12  243.01   13.41
   1   0 -13    3.86    7.61
  -1   0 -13    3.67    6.93
  -1   0 -14  476.25   22.49
   1   0 -14  460.89   22.62
   1   0 -15    0.07    7.54
  -1   0 -15    1.57    7.22
   1   0 -16   90.54    9.73
  -1   0 -16   88.72    9.26
  -1   0 -17    0.97    8.41
   1   0 -17   -1.32    8.25
   1   0 -18  309.80   17.76
  -1   0 -18  304.53   17.65
   1   0 -19   -0.87    8.80
  -1   0 -19    1.69    8.81
  -1   0 -20  443.92   22.78
   1   0 -20  411.04   22.68
  -1   0 -21   -5.55    9.01
   1   0 -21    2.12    9.79
   1   0 -22    2.15   10.60
  -1   0 -22    6.79    9.63
   1   0 -23   -1.16   10.32
  -1   0 -23   -5.58   10.73
  -1   0 -24   23.08   11.50
   1   0 -24   25.08   11.94
  -1   0 -24   15.38    9.92
   1   0 -24   11.72    9.65
  -1   0 -25    2.35   11.12
   1   0 -25    1.16   11.35
   1   0 -25    4.05   10.28
  -1   0 -25    2.70   11.53
  -1   0 -26  484.68   24.94
   1   0 -26  483.99   25.26
  -1   0 -26  473.44   26.92
   1   0 -26  455.48   27.13
  -1   0 -27   11.54   12.66
   1   0 -27    1.96   12.85
  -1   0 -27    0.67   12.18
   1   0 -27   -6.97   12.17
   1   0 -28   20.73   10.42
  -1   0 -28   21.47   12.90
  -1   0 -28   19.64   12.46
   1   0 -28   19.57   13.09
  -1   0 -29   -1.23   13.75
   1   0 -29    0.85   13.92
  -1   0 -29    8.26   12.76
   1   0 -29    1.44   13.22
  -1   0 -30   94.69   15.87
   1   0 -30   74.68   16.06
   1   0 -30  103.14   14.68
  -1   0 -30  102.98   15.84
   1   0 -31    9.98   13.14
  -1   0 -31    2.51   12.74
   1   0 -31    4.45   12.83
  -1   0 -31   -0.53   14.23
   1   0 -32  281.42   21.60
  -1   0 -32  286.88   22.48
   1   0 -32  259.58   21.91
  -1   0 -32  284.79   20.66
  -1   0 -33    0.40   14.54
  -1   0 -33   12.10   15.93
   1   0 -33   -7.97   15.56
   1   0 -33   -0.20   14.90
   1   0 -34   60.86   14.10
  -1   0 -34   61.50   15.68
   1   0 -35   -0.55   12.97
  -1   0 -35    5.53   13.08
   1   0 -36  156.04   17.22
  -1   0 -36  144.91   17.70
   1   0 -37    2.46   14.35
  -1   0 -37    5.88   14.72
  -1   0 -38   57.28   15.40
   1   0 -38   55.92   13.30
   1   0 -39   -0.81   11.38
  -1   0 -39    0.35   12.78
  -1   0 -40    8.36   11.61
   1   0 -40   12.82   13.12
  -1   0 -41    0.59   12.60
   1   0 -41    4.96   10.75
   1   0 -42    3.36   11.02
  -1   0 -42    5.86    9.70
   1   0 -43    2.76    9.69
   1   1   1  194.35    8.21
   1   1  -1  213.20    8.27
  -1   1  -1  198.70    8.25
  -1  -1  -3   31.12    2.90
   1   1  -3   36.44    2.74
   1  -1  -3   33.99    2.93
  -1   1  -3   32.17    2.76
  -1   1  -4 1045.00   39.95
  -1  -1  -4 1000.04   40.00
   1   1  -4  942.31   40.00
  -1  -1  -5  460.67   21.22
  -1   1  -5  492.83   21.17
   1  -1  -5  517.65   21.43
   1   1  -5  502.82   21.19
  -1  -1  -6   52.78    4.96
  -1   1  -6   43.92    4.41
   1  -1  -6   49.48    5.50
   1   1  -6   44.86    5.02
  -1   1  -7 5711.98  239.68
   1  -1  -7 5602.95  239.86
  -1  -1  -7 6134.69  239.84
   1   1  -7 5772.06  239.76
  -1   1  -8   68.88    6.34
  -1  -1  -8   75.41    6.93
   1   1  -8   66.26    6.36
   1  -1  -8   81.37    6.62
  -1   1  -9  982.52   42.98
   1  -1  -9 1099.58   43.34
  -1  -1  -9 1006.14   43.09
   1   1  -9  960.51   43.07
   1  -1 -10    5.14    5.41
   1   1 -10    8.45    5.98
  -1  -1 -10    6.59    5.89
  -1   1 -10    9.49    5.83
   1   1 -11  101.80    8.29
  -1  -1 -11   91.75    8.47
   1  -1 -11  100.72    8.56
  -1   1 -11  106.34    8.15
  -1   1 -12  904.81   41.14
   1   1 -12  881.76   41.23
  -1  -1 -12  962.18   41.39
   1  -1 -13   81.68    8.38
   1   1 -13   65.63    7.80
  -1   1 -13   69.98    8.11
  -1  -1 -13   69.78    8.24
   1  -1 -14  847.60   37.09
  -1  -1 -14  789.00   36.82
  -1   1 -14  898.72   37.04
   1   1 -14  788.38   36.97
  -1  -1 -15    7.15    7.18
  -1   1 -15    6.29    7.20
   1   1 -15    7.59    7.34
   1  -1 -15    9.24    7.36
  -1   1 -16    0.08    8.24
  -1  -1 -16    3.06    7.47
   1   1 -16    1.93    7.78
   1  -1 -16    4.08    7.90
   1   1 -17  339.59   19.82
   1  -1 -17  380.50   19.85
  -1  -1 -17  388.16   19.52
  -1   1 -17  368.84   19.78
  -1  -1 -18 1002.13   43.59
   1   1 -18  905.79   43.61
  -1   1 -18  979.14   43.56
   1  -1 -18  972.65   43.67
  -1   1 -19   51.55    9.36
   1  -1 -19   45.37    9.39
  -1  -1 -19   50.19    9.73
   1   1 -19   53.40    9.90
  -1  -1 -20    2.97    8.85
   1   1 -20    5.21    9.27
   1  -1 -20    2.09    9.45
  -1   1 -20    1.03    9.05
  -1   1 -21    5.70    9.50
   1  -1 -21    8.29    9.89
  -1  -1 -21    1.11    9.58
   1   1 -21    6.73    9.58
   1   1 -22   28.08   10.20
  -1  -1 -22   25.68   10.25
  -1   1 -22   23.20    9.99
   1  -1 -22   24.83   10.13
   1   1 -23   91.37   12.05
   1  -1 -23   68.70   11.90
  -1   1 -23   74.97   12.23
  -1  -1 -23   63.64   11.51
   1   1 -24 1154.11   50.22
  -1   1 -24 1118.64   50.06
  -1  -1 -24 1058.30   49.96
  -1  -1 -24 1203.10   51.91
   1   1 -24 1130.90   51.77
   1  -1 -24 1050.86   51.70
  -1   1 -24 1126.46   51.73
   1   1 -25    1.65   10.63
  -1   1 -25    2.17   11.96
   1  -1 -25    8.91   11.72
   1   1 -25   10.99   10.88
  -1  -1 -25    4.73   11.78
  -1   1 -25    8.56   10.86
  -1  -1 -25    7.93   11.15
   1   1 -26   16.17   12.94
   1  -1 -26   20.25   11.96
  -1  -1 -26   14.01   11.82
   1   1 -26   23.60   10.18
  -1   1 -26   18.03   10.32
  -1  -1 -26   18.67   10.80
  -1   1 -26   24.65   11.88
  -1  -1 -27    9.29   11.12
  -1  -1 -27   15.98   12.16
  -1   1 -27   10.19   12.62
  -1   1 -27   11.37   12.48
   1   1 -27    5.71   12.41
   1   1 -27   10.14   12.29
   1  -1 -27   -1.81   13.27
  -1   1 -28  167.27   15.09
  -1  -1 -28  147.52   16.70
   1   1 -28  177.03   16.16
  -1   1 -28  176.05   17.68
   1   1 -28  198.94   17.94
  -1  -1 -28  176.87   16.72
   1  -1 -28  201.31   17.46
   1   1 -29   51.74   14.67
  -1  -1 -29   44.30   11.69
   1  -1 -29   50.38   14.81
  -1   1 -29   51.27   13.41
   1   1 -29   52.62   12.43
  -1   1 -29   51.75   14.55
  -1  -1 -29   38.44   13.32
  -1  -1 -30    5.63   14.50
  -1  -1 -30   21.79   14.05
   1   1 -30   21.57   14.25
  -1   1 -30   16.84   13.23
   1   1 -30    7.18   12.60
  -1   1 -30   10.29   13.32
   1  -1 -30   19.77   13.02
  -1   1 -31  117.58   17.38
   1   1 -31  140.78   16.44
  -1  -1 -31  130.62   15.21
   1  -1 -31  120.02   18.15
  -1  -1 -31  122.85   17.11
  -1   1 -31  128.09   16.46
   1   1 -31  138.19   17.33
  -1  -1 -32    2.85   15.36
  -1   1 -32   -3.71   14.23
  -1   1 -32   -4.00   15.26
   1   1 -32    2.72   11.90
  -1  -1 -32    3.12   12.81
   1   1 -32    9.36   14.68
   1  -1 -32    0.20   12.51
   1   1 -33    6.80   14.91
  -1   1 -33    7.33   14.32
  -1  -1 -33   -3.30   12.34
  -1  -1 -33    0.79   14.82
  -1   1 -33   -3.09   13.13
   1  -1 -33    1.43   14.40
   1   1 -33    0.14   14.37
   1   1 -34   -0.84   15.88
  -1  -1 -34    0.83   15.40
  -1   1 -34   -1.55   14.42
  -1   1 -35   17.44   16.26
   1   1 -35   18.04   16.34
  -1  -1 -35   35.07   15.86
  -1   1 -36   16.79   16.09
   1   1 -36   20.07   16.54
  -1  -1 -36    9.49   14.25
  -1  -1 -37   20.17   12.86
   1   1 -37   21.73   16.19
  -1   1 -37   12.51   16.23
  -1  -1 -38   12.84   12.97
  -1   1 -38   20.81   15.17
   1   1 -38   21.90   15.23
  -1  -1 -39    8.25   12.18
   1   1 -39    1.52   12.91
  -1   1 -39   -5.54   13.58
  -1  -1 -40    0.54   13.05
  -1   1 -40    3.81   11.57
   1   1 -40    0.22   12.15
  -1  -1 -41   15.23   11.90
  -1   1 -41    1.09   12.10
   1   1 -41    2.05   11.75
  -1  -1 -42   52.34   11.15
  -1   1 -42   36.93   10.78
   1   1 -42   34.70   11.55
  -1   1 -43   18.11    9.08
   1   1 -43   16.68    9.85
   1   1 -44   67.98    8.83
   1  -1 -45   12.53   12.39
  -1   2   0    3.65    1.83
  -1  -2  -1   60.10    3.34
   1   2   1   65.86    3.38
   1  -2  -2 2793.62  122.30
   1   2  -2 3072.04  122.30
  -1   2  -2 3003.42  122.20
  -1   2  -3 1669.59   64.37
  -1  -2  -3 1664.62   64.45
   1  -2  -3 1478.31   64.47
   1   2  -3 1398.80   64.36
  -1  -2  -4 2209.69   90.74
  -1   2  -4 2050.44   90.64
   1   2  -4 2296.34   90.75
   1  -2  -4 2221.89   90.82
   1   2  -5  110.17    6.51
  -1   2  -5  105.18    6.61
  -1  -2  -5  120.00    6.82
   1   2  -6  199.71    9.56
  -1  -2  -6  191.22    9.67
   1  -2  -6  180.44   10.02
  -1   2  -6  191.12    9.51
  -1  -2  -7   90.73    6.46
   1   2  -7  104.56    6.63
   1  -2  -7   91.96    6.67
  -1  -2  -8  599.25   26.67
  -1   2  -8  605.26   26.50
   1   2  -8  614.90   26.62
   1  -2  -8  604.48   26.67
   1   2  -9  954.84   38.21
  -1   2  -9  893.88   38.02
  -1  -2  -9  832.87   38.11
   1  -2  -9  860.48   38.31
   1  -2 -10   97.86    8.07
  -1  -2 -10  103.75    8.30
   1   2 -10  103.63    7.70
  -1   2 -10   96.42    7.34
   1  -2 -11    7.19    6.05
  -1   2 -11    6.96    6.05
   1   2 -11    7.06    5.94
  -1  -2 -11    5.61    6.58
  -1  -2 -12  223.34   12.98
  -1   2 -12  244.65   12.78
   1  -2 -12  233.20   13.19
   1   2 -12  228.38   12.83
   1   2 -13  467.14   22.55
   1  -2 -13  459.08   22.56
  -1  -2 -13  479.30   22.54
  -1   2 -13  501.57   22.55
   1  -2 -14   31.83    7.68
  -1  -2 -14   34.23    7.48
   1   2 -14   34.75    7.52
  -1   2 -14   32.88    7.21
  -1   2 -15   19.39    7.35
   1   2 -15   19.99    7.47
  -1  -2 -15   20.44    7.74
   1  -2 -15   17.58    7.54
  -1   2 -16   26.11    8.08
  -1  -2 -16   21.15    8.79
   1  -2 -16   18.24    8.50
   1   2 -16   18.70    7.99
   1  -2 -17   14.38    8.71
  -1  -2 -17   25.18    8.91
   1   2 -17   13.42    8.38
  -1   2 -17   15.34    8.16
   1   2 -18   28.02    9.18
   1  -2 -18   33.91    9.06
  -1  -2 -18   31.58    9.00
  -1   2 -18   28.54    8.85
  -1  -2 -19   64.91    9.74
  -1   2 -19   61.80   10.34
   1   2 -19   64.77   10.67
   1  -2 -19   55.81   10.27
   1   2 -20  239.33   15.64
   1  -2 -20  224.06   15.39
  -1  -2 -20  213.17   15.30
  -1   2 -20  228.68   15.38
   1   2 -21  130.88   12.94
  -1   2 -21  127.49   12.72
  -1  -2 -21  135.15   12.74
   1  -2 -21  136.95   13.19
  -1   2 -22    1.79    9.99
  -1  -2 -22    3.45   10.08
   1  -2 -22    5.11   10.06
   1   2 -22    4.48   10.15
   1   2 -23   13.39   10.66
  -1   2 -23   22.01   10.65
   1  -2 -23    5.21   10.68
  -1  -2 -23   13.71   10.22
  -1   2 -24    4.46   10.33
   1  -2 -24   -2.77   11.10
  -1   2 -24   -0.65   10.30
  -1  -2 -24   -1.50   11.24
   1   2 -24    3.46   11.36
   1   2 -24    5.80    9.13
  -1  -2 -24    7.44   10.31
   1  -2 -25  423.81   24.57
  -1  -2 -25  407.77   24.79
  -1  -2 -25  425.44   23.13
   1   2 -25  435.61   24.71
  -1   2 -25  421.62   22.48
   1   2 -25  437.92   23.48
  -1   2 -25  404.53   24.20
   1   2 -26  196.74   17.12
  -1   2 -26  215.93   16.57
  -1  -2 -26  166.40   16.76
   1  -2 -26  225.36   17.38
  -1  -2 -26  222.59   15.34
  -1   2 -26  210.31   17.55
   1   2 -26  212.50   15.74
   1   2 -27  213.57   18.68
  -1   2 -27  209.98   15.57
   1   2 -27  223.73   16.64
  -1   2 -27  231.42   18.49
   1  -2 -27  239.64   18.88
  -1  -2 -27  221.68   16.58
  -1  -2 -27  208.80   17.60
   1  -2 -28   10.35   13.24
   1   2 -28   16.53   13.22
   1   2 -28   22.99   13.53
  -1  -2 -28    1.56   13.99
  -1  -2 -28   26.56   13.69
  -1   2 -28   13.89   13.40
  -1   2 -28   12.23   12.36
   1  -2 -29   32.16   13.51
  -1  -2 -29   23.00   12.96
  -1  -2 -29   31.29   13.38
   1   2 -29   27.82   13.81
   1   2 -29   25.28   13.09
  -1   2 -29   31.21   13.90
  -1   2 -29   31.20   12.58
  -1  -2 -30   77.04   14.23
   1  -2 -30   66.75   16.00
   1   2 -30   76.43   13.20
  -1  -2 -30   80.52   15.28
   1   2 -30   62.64   15.47
  -1   2 -30   68.20   15.77
  -1   2 -30   82.60   15.42
  -1   2 -31   93.09   16.03
  -1  -2 -31   74.61   15.26
  -1  -2 -31   93.88   16.00
   1  -2 -31   67.28   14.66
  -1   2 -31   65.13   15.98
   1   2 -31   91.77   16.93
   1   2 -31   84.47   15.36
  -1   2 -32   45.00   13.37
   1   2 -32   47.90   15.91
   1   2 -32   34.19   15.85
  -1  -2 -32   51.36   13.54
  -1   2 -32   41.91   14.31
   1  -2 -32   46.29   15.75
  -1  -2 -32   45.28   15.50
  -1  -2 -33   12.08   15.39
   1   2 -33    7.53   14.83
  -1   2 -33   12.86   14.16
  -1   2 -33   13.57   12.76
   1   2 -33   14.79   15.99
   1  -2 -33   -4.66   12.72
  -1  -2 -33   13.34   13.06
  -1  -2 -34   48.50   15.44
  -1   2 -34   43.97   16.77
   1   2 -34   49.15   16.83
  -1   2 -35   17.13   16.63
  -1  -2 -35    9.02   12.58
   1   2 -35   13.41   15.58
  -1  -2 -36    4.35   14.85
  -1   2 -36    7.27   15.62
   1   2 -36    5.74   15.24
  -1  -2 -37   79.78   16.31
   1   2 -37   88.56   16.51
  -1   2 -37   77.80   16.66
  -1   2 -38   18.08   15.46
   1   2 -38    5.13   15.72
  -1  -2 -38    7.91   14.83
  -1   2 -39   -4.71   14.14
   1   2 -39   -5.15   13.95
  -1  -2 -39   -4.81   13.85
  -1  -2 -40    3.50   12.63
  -1   2 -40    3.15   11.75
   1   2 -40   -2.26   11.35
   1   2 -41    1.76   12.35
  -1  -2 -41   -2.02   10.12
  -1   2 -41   -1.96   12.42
  -1  -2 -42   -7.04   10.89
  -1   2 -42    0.78    9.84
   1   2 -42   -8.82   11.08
  -1   2 -43   23.56    8.95
   1   2 -43   20.97    9.93
  -1  -2 -45   -5.30   12.10
   1   3   0    0.55    1.56
   1   3   1 2306.61   89.16
  -1   3   1 2093.09   88.94
   1   3  -1 2147.19   88.99
   1   3   2 3294.49  136.00
   1   3  -3   41.08    4.00
  -1  -3  -4    7.96    4.10
  -1   3  -4    8.05    3.19
   1   3  -4   11.44    3.37
   1  -3  -4    7.41    4.22
   1  -3  -5   20.26    4.98
  -1   3  -5   25.51    4.21
   1   3  -5   24.40    4.27
  -1  -3  -5   30.06    4.62
   1  -3  -6   39.92    5.63
  -1   3  -6   43.57    4.72
  -1  -3  -6   36.79    5.45
   1   3  -6   48.52    5.53
  -1  -3  -7    5.65    5.08
  -1   3  -7    8.62    4.48
   1   3  -7    5.30    4.77
   1  -3  -7    5.87    4.99
  -1  -3  -8  217.95   11.81
   1   3  -8  205.44   11.56
   1  -3  -8  213.87   11.98
  -1  -3  -9  550.29   22.61
   1   3  -9  514.35   22.55
   1  -3  -9  491.86   22.61
  -1  -3 -10  165.31    9.99
   1   3 -10  146.30    9.38
   1  -3 -10  147.22    9.79
  -1   3 -11  257.30   13.59
  -1  -3 -11  291.73   14.02
   1  -3 -11  262.86   13.90
   1   3 -12   32.46    7.13
   1  -3 -12   46.06    7.76
  -1  -3 -12   37.94    7.24
  -1   3 -12   35.79    7.03
  -1  -3 -13 2188.87  101.43
  -1   3 -13 2470.16  101.30
   1   3 -13 2301.54  101.22
   1  -3 -14  138.57   11.15
  -1   3 -14  147.54   10.24
  -1  -3 -14  141.11   10.62
   1   3 -14  146.51   10.16
  -1  -3 -15  228.63   13.78
  -1   3 -15  213.00   13.64
   1  -3 -15  212.03   13.88
   1   3 -15  247.30   14.08
  -1   3 -16   21.72    7.69
   1  -3 -16   16.67    8.31
  -1  -3 -16   22.85    8.42
   1   3 -16   17.30    8.13
   1  -3 -17  960.77   42.19
  -1   3 -17  878.40   41.64
   1   3 -17  946.94   41.89
  -1  -3 -17  941.86   41.90
   1   3 -18  172.00   13.15
   1  -3 -18  197.54   13.73
  -1  -3 -18  186.75   13.25
  -1   3 -18  162.17   12.93
   1   3 -19  696.77   34.03
  -1  -3 -19  729.86   34.25
   1  -3 -19  662.84   34.06
  -1   3 -19  792.73   34.27
   1  -3 -20   38.19    9.73
  -1   3 -20   41.96    9.82
   1   3 -20   43.90   10.36
  -1  -3 -20   34.59    9.36
   1  -3 -21   85.67   11.52
  -1   3 -21   83.30   11.50
   1   3 -21   78.22   11.93
  -1  -3 -21  101.20   11.82
  -1  -3 -22   54.47   11.06
   1  -3 -22   57.58   11.24
  -1   3 -22   54.26   11.20
   1   3 -22   55.26   11.43
  -1  -3 -23  528.70   28.76
   1  -3 -23  579.96   29.23
  -1   3 -23  578.68   29.24
   1   3 -23  538.34   29.03
   1  -3 -24   18.51   10.98
   1   3 -24   20.81   11.50
   1   3 -24   17.89    8.45
  -1  -3 -24   29.37   11.88
  -1   3 -24   29.12   11.84
  -1   3 -24   12.20   10.26
   1  -3 -24   16.68    9.20
  -1   3 -25   20.44   11.37
   1   3 -25   26.96   12.87
  -1  -3 -25   19.71   11.33
   1  -3 -25   30.35   11.94
  -1   3 -25   20.35   11.09
   1   3 -25   20.25   10.22
   1  -3 -25   20.76    9.01
  -1  -3 -26   79.79   13.33
   1  -3 -26   78.56   13.18
  -1   3 -26   77.23   13.08
   1  -3 -26   82.29   12.81
   1   3 -26   75.08   14.22
  -1   3 -26   84.76   11.41
   1   3 -26   75.31   13.11
  -1   3 -27   27.49   13.18
   1  -3 -27   34.40   12.60
   1   3 -27   22.49   12.83
  -1  -3 -27   25.30   12.53
   1   3 -27   19.33   12.73
   1  -3 -27   24.30   13.51
  -1   3 -27   25.24   12.99
  -1  -3 -28    3.94   12.99
   1   3 -28   -1.41   12.58
  -1   3 -28    0.17   13.50
  -1   3 -28   -4.54   12.04
   1  -3 -28    0.88   13.38
   1  -3 -28   -3.64   10.26
   1   3 -28    6.29   10.86
  -1   3 -29   47.40   13.64
   1   3 -29   48.19   14.82
  -1   3 -29   50.91   15.05
   1   3 -29   44.17   12.12
   1  -3 -29   55.46   14.61
  -1  -3 -29   61.35   14.82
   1   3 -30   40.61   14.57
  -1  -3 -30   30.42   13.11
   1  -3 -30   33.14   13.63
  -1   3 -30   44.19   15.45
   1   3 -30   33.34   15.25
  -1   3 -30   49.25   14.51
  -1   3 -31  188.09   17.00
  -1   3 -31  160.43   17.11
   1   3 -31  179.34   18.29
   1  -3 -31  154.03   18.85
  -1  -3 -31  158.81   18.34
   1   3 -31  134.23   18.61
  -1   3 -32   44.22   13.58
  -1   3 -32   40.17   13.77
  -1  -3 -32   56.93   13.66
   1   3 -32   43.92   15.33
   1  -3 -32   37.65   14.13
   1   3 -32   28.00   15.16
  -1   3 -33   19.01   15.41
   1  -3 -33   15.18   15.24
  -1  -3 -33   12.42   14.85
  -1   3 -33   10.41   12.88
   1   3 -33   19.41   14.31
   1   3 -33    8.84   14.99
  -1   3 -34    8.96   16.29
   1   3 -34   11.85   14.73
  -1   3 -35  140.41   18.68
   1   3 -35  142.11   17.30
   1   3 -36   81.58   15.94
  -1   3 -36   85.15   17.41
   1   3 -37  105.08   17.01
  -1   3 -37  100.60   17.52
  -1   3 -38   11.38   15.40
   1   3 -38   13.64   15.32
   1   3 -39   11.90   13.42
  -1   3 -39   20.78   13.39
  -1   3 -40   -2.04   11.58
   1   3 -40   -0.11   12.10
  -1   3 -41   17.45   12.10
   1   3 -41    9.67   11.10
   1   3 -42   -3.50   11.04
  -1   3 -42   -3.49   11.03
  -1   3 -43   11.11    9.71
   1   3 -43    9.30    9.22
   1  -3 -44   -6.01   16.49
   1   3 -44    6.82    7.33
   1  -3 -45   -5.05   12.51
  -1  -3 -45   10.11   12.20
   1  -4   0    1.44    1.82
   1   4   0    0.59    2.11
   1   4  -1   46.08    3.15
  -1   4   1   45.85    2.79
   1   4   2    9.89    2.88
  -1   4   2    9.81    2.06
   1   4  -2    8.18    2.59
   1   4   3   34.87    3.44
   1   4  -4 1717.36   71.70
  -1   4  -5  151.95    7.66
   1   4  -5  127.21    7.72
  -1  -4  -6  176.94    9.75
  -1   4  -6  167.02    9.27
   1  -4  -6  173.01    9.97
   1   4  -6  157.25    9.48
  -1  -4  -7  179.78   10.05
  -1   4  -7  166.49    9.72
   1  -4  -7  168.70   10.31
  -1   4  -8 1322.54   56.53
   1  -4  -8 1321.54   56.80
  -1  -4  -8 1248.40   56.65
   1   4  -8 1458.16   56.72
   1   4  -9   96.60    7.99
  -1  -4  -9  117.46    8.58
   1  -4  -9  110.19    8.38
  -1   4  -9  116.56    8.03
   1  -4 -10   56.53    7.34
  -1   4 -10   61.36    7.03
   1   4 -10   75.57    7.59
  -1  -4 -10   66.70    7.72
   1  -4 -11  146.20    9.69
  -1  -4 -11  123.41    9.53
   1   4 -11  132.26    9.39
   1   4 -12   28.48    7.13
  -1   4 -12   30.08    7.07
  -1  -4 -12   28.32    7.13
   1  -4 -12   26.36    7.24
  -1   4 -13  940.17   38.29
   1  -4 -13  808.81   38.32
   1   4 -13  914.52   38.40
  -1  -4 -13  796.09   38.22
   1  -4 -14  611.53   27.84
  -1  -4 -14  642.07   28.04
   1   4 -14  572.84   27.51
  -1   4 -14  558.69   27.38
   1   4 -15  274.68   16.25
  -1   4 -15  267.33   16.22
   1  -4 -15  333.34   16.87
  -1  -4 -15  340.08   16.95
  -1  -4 -16   18.45    8.63
   1  -4 -16   17.42    8.53
  -1   4 -16   24.88    8.30
   1   4 -16   28.26    8.29
   1  -4 -17    1.08    8.84
   1   4 -17    2.18    8.70
  -1   4 -17    2.30    8.01
  -1  -4 -17    2.80    8.58
   1  -4 -18   36.38    9.71
  -1  -4 -18   17.84    9.07
   1   4 -18   28.28    9.03
  -1   4 -18   36.33    9.29
   1  -4 -19   76.61   11.29
   1   4 -19   96.86   10.79
  -1   4 -19   93.38   10.50
  -1  -4 -19   98.92   10.85
   1  -4 -20    6.77    9.29
  -1   4 -20    3.50    9.27
   1   4 -20    9.55    9.45
  -1  -4 -20    2.82    8.98
  -1  -4 -21    5.68    9.99
  -1   4 -21   13.63    9.95
   1  -4 -21   -1.19   10.32
   1   4 -21    8.63   10.04
  -1   4 -22   29.81   11.09
   1   4 -22   18.60   11.04
  -1  -4 -22   22.15   11.17
   1  -4 -22   25.91   10.41
   1   4 -23    8.62   10.83
  -1   4 -23    4.52   10.68
   1  -4 -23    4.24   10.93
  -1  -4 -23   13.10   10.53
  -1  -4 -24  415.48   23.33
   1   4 -24  372.39   23.31
  -1   4 -24  381.23   21.53
   1  -4 -24  386.12   21.69
   1  -4 -24  413.68   23.52
  -1   4 -24  390.84   23.37
   1   4 -24  389.11   21.92
   1  -4 -25  175.15   16.10
  -1   4 -25  171.88   14.28
   1   4 -25  184.38   16.00
   1   4 -25  167.25   14.83
   1  -4 -25  172.83   14.69
  -1   4 -25  150.65   16.05
  -1  -4 -25  154.44   15.37
  -1   4 -26   52.05   13.70
   1  -4 -26   41.34   11.40
   1   4 -26   50.22   11.41
   1  -4 -26   41.88   12.50
   1   4 -26   47.59   12.94
  -1  -4 -26   40.30   12.10
  -1   4 -26   54.43   12.92
   1   4 -27   68.04   11.59
   1  -4 -27   74.32   13.60
   1   4 -27   60.31   13.83
  -1   4 -27   68.43   12.91
   1  -4 -27   68.01   11.07
  -1   4 -27   66.49   14.41
  -1  -4 -27   56.62   13.23
  -1  -4 -28  102.92   15.03
   1   4 -28   72.64   15.04
  -1   4 -28   86.80   14.95
  -1   4 -28   93.03   13.20
   1  -4 -28   73.84   13.92
   1  -4 -28   77.56   14.74
   1   4 -28   90.30   14.48
   1   4 -29   63.52   15.18
   1   4 -29   59.90   15.44
   1  -4 -29   63.88   15.34
  -1  -4 -29   63.37   15.09
  -1   4 -29   68.99   14.94
  -1   4 -29   65.26   15.20
   1  -4 -29   87.21   14.85
   1   4 -30  119.19   18.46
   1  -4 -30  157.70   17.80
  -1   4 -30  154.49   17.16
  -1   4 -30  158.93   17.42
  -1  -4 -30  117.44   16.91
   1   4 -30  153.49   17.63
   1  -4 -30  151.73   14.91
   1  -4 -31   60.51   15.17
  -1   4 -31   68.12   13.85
  -1  -4 -31   55.74   14.15
  -1   4 -31   69.62   14.40
   1   4 -31   77.81   16.80
   1   4 -31   63.40   15.77
   1  -4 -31   69.05   14.46
   1   4 -32  162.06   17.66
  -1   4 -32  132.67   16.62
   1  -4 -32  127.38   18.20
   1  -4 -32  143.37   15.15
  -1   4 -32  149.72   16.83
   1   4 -32  117.61   17.54
   1  -4 -33   21.26   15.06
  -1   4 -33    3.66   13.32
   1   4 -33    1.65   15.22
   1   4 -33    4.08   14.37
  -1   4 -33    2.98   15.56
   1  -4 -34   40.85   13.24
   1   4 -34   42.95   14.47
  -1   4 -34   46.05   16.54
  -1   4 -35    9.71   16.22
   1  -4 -35   19.26   13.99
   1   4 -35   15.40   14.18
   1  -4 -36   62.74   15.40
   1   4 -36   69.29   16.63
  -1   4 -36   54.02   17.03
  -1   4 -37   22.43   15.54
   1  -4 -37   12.21   14.27
   1   4 -37   19.88   15.79
   1   4 -38   19.28   15.19
   1  -4 -38   13.20   14.08
  -1   4 -38   23.40   14.56
   1   4 -39    3.93   12.11
  -1   4 -39   15.99   12.34
   1  -4 -39   11.92   13.19
  -1   4 -40   39.15   13.66
   1   4 -40   36.99   13.79
   1  -4 -40   23.59   12.06
   1   4 -41    1.42   10.26
  -1   4 -41    4.54   10.43
   1  -4 -41    9.77    9.69
  -1   4 -42   -6.29    9.73
   1   4 -42   -4.93    9.57
   1   4 -43   14.00    8.53
  -1   4 -43   17.50    8.60
  -1  -4 -44    1.39   13.91
   1   4 -44    0.81    6.90
   1  -4 -44    1.14   14.55
   1   5   0    0.63    2.95
   1  -5   0    1.87    2.33
   1  -5  -1    3.94    2.10
   1   5  -1    4.68    2.88
  -1   5   2  924.41   39.39
   1   5  -2  952.16   39.49
   1   5   2  971.74   39.65
   1   5   3  651.46   26.98
  -1   5   3  625.75   26.74
   1   5   4 3143.35  130.03
  -1   5  -5  474.42   21.01
   1   5  -5  464.13   21.11
  -1   5  -6  115.38    8.13
   1   5  -6  147.46    8.60
  -1   5  -7  858.43   36.64
   1  -5  -7  812.81   36.99
   1   5  -7  871.19   36.71
   1  -5  -8  265.40   13.66
  -1   5  -8  237.70   13.03
  -1  -5  -8  232.05   13.41
   1   5  -8  279.89   13.08
   1   5  -9  149.20    9.45
  -1  -5  -9  167.29   10.02
   1  -5  -9  145.11    9.83
   1  -5 -10   61.81    7.64
  -1   5 -10   65.64    7.52
  -1  -5 -10   79.20    7.90
   1   5 -11  107.47    9.01
  -1   5 -11  110.13    8.86
   1  -5 -11  115.22    9.72
  -1  -5 -11  117.87    9.58
  -1   5 -12   24.92    7.19
   1   5 -12   25.33    7.21
   1  -5 -12   36.30    8.05
  -1  -5 -12   22.11    7.47
   1   5 -13  171.27   11.48
   1  -5 -13  147.23   11.51
  -1  -5 -13  159.77   11.50
  -1   5 -13  159.95   10.89
   1   5 -14   11.21    7.77
   1  -5 -14   11.12    7.96
  -1   5 -14    6.58    7.11
  -1  -5 -14    7.21    7.94
   1   5 -15  198.46   12.96
  -1  -5 -15  216.77   13.38
  -1   5 -15  201.16   12.61
   1  -5 -15  170.36   13.29
  -1  -5 -16    8.61    8.62
   1   5 -16   11.02    7.73
  -1   5 -16   10.66    7.76
   1  -5 -16    3.75    8.84
  -1   5 -17   98.33    9.78
   1   5 -17   97.34   10.18
   1  -5 -17   75.90   10.89
  -1  -5 -17  113.42   10.95
  -1   5 -18  177.41   12.82
   1   5 -18  169.93   13.33
  -1  -5 -18  160.93   13.13
   1  -5 -18  164.26   13.63
   1  -5 -19 1588.55   72.29
   1   5 -19 1525.59   71.98
  -1   5 -19 1749.39   72.43
  -1  -5 -19 1787.11   72.73
   1   5 -20    9.74    9.62
  -1  -5 -20   10.24   10.19
  -1   5 -20   10.72    9.40
   1  -5 -20    6.57   10.26
   1   5 -21   73.54   11.62
  -1  -5 -21   64.73   11.37
  -1   5 -21   59.97   10.89
   1  -5 -21   80.33   11.98
  -1  -5 -22   14.72   10.48
  -1   5 -22   24.37   10.47
   1   5 -22   32.33   11.26
   1  -5 -22   24.91   10.84
   1   5 -23  334.65   21.28
  -1  -5 -23  355.10   21.61
  -1   5 -23  349.45   21.20
   1  -5 -23  327.03   21.38
  -1   5 -24 2323.00   99.41
  -1  -5 -24 2177.99   99.13
   1   5 -24 2322.60   99.40
   1   5 -24 2338.91  101.54
  -1  -5 -24 2071.19  100.69
   1  -5 -24 2669.33  101.89
   1  -5 -24 2341.08   99.39
  -1   5 -24 2517.00  101.80
   1   5 -25   43.62   13.03
  -1  -5 -25   39.01   11.06
  -1  -5 -25   42.16   12.42
   1   5 -25   46.07    9.99
  -1   5 -25   54.14   12.26
  -1   5 -25   46.89   12.53
   1  -5 -25   49.53   12.32
   1  -5 -25   44.40   10.92
   1   5 -26  144.30   14.01
   1  -5 -26  145.02   14.99
  -1  -5 -26  140.72   13.94
  -1   5 -26  145.34   15.34
  -1   5 -26  134.52   14.47
  -1  -5 -26  124.64   14.86
   1   5 -26  137.54   16.36
   1  -5 -26  135.28   14.25
   1   5 -27  177.53   18.16
  -1   5 -27  180.81   15.07
   1  -5 -27  167.77   17.31
  -1  -5 -27  198.78   15.87
   1  -5 -27  220.81   16.86
  -1   5 -27  200.21   17.56
  -1  -5 -27  182.10   17.03
   1   5 -27  204.55   16.80
  -1   5 -28  181.29   16.69
   1   5 -28  167.15   17.37
  -1  -5 -28  210.77   18.12
  -1  -5 -28  159.08   15.08
   1   5 -28  196.08   19.15
  -1   5 -28  202.79   18.00
   1  -5 -28  152.41   17.36
   1  -5 -28  198.27   16.72
  -1   5 -29  397.39   24.37
   1   5 -29  391.69   24.16
   1   5 -29  339.86   25.19
  -1  -5 -29  331.68   24.43
   1  -5 -29  358.49   24.79
   1  -5 -29  396.19   22.16
  -1   5 -29  384.71   24.67
   1  -5 -30    0.39   14.98
   1   5 -30    1.56   14.85
  -1   5 -30   -3.05   14.43
   1   5 -30   -3.17   14.80
   1  -5 -30    3.17   13.17
  -1   5 -30    2.50   13.53
   1   5 -31   85.52   15.74
  -1   5 -31   61.55   13.80
  -1   5 -31   72.60   15.47
   1   5 -31   52.17   16.55
   1  -5 -31   74.19   14.69
  -1   5 -32   18.26   14.33
  -1   5 -32   20.71   12.86
   1  -5 -32   19.48   11.78
   1   5 -32   23.92   14.70
   1   5 -32   10.65   15.37
  -1   5 -33   67.36   15.62
   1  -5 -33   64.03   15.16
   1   5 -33   61.79   16.02
  -1   5 -34   55.35   16.08
   1  -5 -34   57.75   14.02
   1   5 -34   57.36   15.82
  -1   5 -35   34.93   15.90
   1   5 -35   44.84   16.07
   1  -5 -35   41.69   13.72
  -1   5 -36   11.37   15.10
   1   5 -36   26.62   16.27
   1  -5 -36   14.56   14.37
  -1   5 -37   22.51   13.51
   1  -5 -37   25.65   13.96
   1   5 -37   18.64   15.61
   1  -5 -38   26.84   13.51
   1   5 -38   16.09   12.31
  -1   5 -38   18.11   12.85
   1   5 -39   35.93   13.63
  -1   5 -39   25.09   13.85
   1  -5 -39   25.09   12.75
  -1   5 -40   14.03   11.52
   1   5 -40   10.55   11.15
   1  -5 -40   24.09   11.65
  -1   5 -41   38.97   11.92
   1   5 -41   44.85   12.29
   1   5 -42   28.04   10.92
  -1   5 -42   32.86   10.47
  -1   5 -43   13.35    8.38
   1  -5 -43    9.36   17.24
   1   5 -43    9.40    8.22
   1  -5 -44    0.18   14.43
   1   5 -44    8.53    7.08
  -1  -5 -44   -6.62   13.49
   1   6   0   -0.32    3.52
  -1  -6   0    0.13    3.40
  -1   6   0   -0.24    4.32
   1  -6   0   -0.25    2.72
   1  -6  -1  577.05   24.19
  -1   6  -1  526.10   24.75
  -1  -6  -1  537.59   24.45
   1   6   1  623.57   24.47
   1   6  -1  600.58   24.40
  -1   6   1  562.71   24.92
  -1   6  -2  393.14   17.70
  -1  -6  -2  381.40   17.28
   1   6   2  389.81   17.37
   1   6  -2  356.77   17.19
  -1   6  -3 1528.85   60.41
   1   6  -3 1334.12   60.08
   1   6   3 1446.58   60.20
  -1   6   3 1485.52   59.98
  -1   6   4 1232.13   53.79
   1   6   4 1288.25   54.03
  -1   6  -4 1412.79   54.33
   1   6  -5 1735.58   75.04
   1   6   5 1814.22   74.37
   1   6  -6  377.07   19.54
  -1   6  -6  485.02   19.97
  -1   6  -7   59.70    6.64
   1   6  -7   56.75    7.20
  -1   6  -8  608.41   27.06
   1   6  -8  595.82   26.93
   1   6  -9   13.19    6.02
  -1   6  -9    3.51    6.10
  -1   6 -10   15.25    6.49
   1  -6 -10   20.17    7.55
   1   6 -10   18.38    6.72
   1  -6 -11  213.95   13.80
  -1   6 -11  250.09   13.84
  -1  -6 -11  232.74   13.93
   1  -6 -12   11.81    7.69
   1   6 -12    7.08    7.18
  -1  -6 -12   12.53    7.74
  -1   6 -12   14.07    6.97
   1   6 -13   34.66    7.96
  -1  -6 -13   40.49    8.37
   1  -6 -13   26.51    8.34
  -1   6 -13   28.77    7.98
   1   6 -14   -3.10    7.86
   1  -6 -14   -0.40    8.31
  -1  -6 -14    6.44    8.15
  -1   6 -14    5.45    7.85
  -1  -6 -15    6.32    8.64
   1  -6 -15    6.04    8.67
  -1   6 -15    1.50    8.21
   1   6 -15    5.33    8.28
  -1   6 -16    1.33    7.99
   1   6 -16   -0.43    8.20
   1  -6 -16    4.44    9.10
  -1  -6 -16    0.09    8.64
  -1   6 -17   38.65    8.77
   1  -6 -17   54.10   10.05
   1   6 -17   38.78    8.82
  -1  -6 -17   49.12    9.74
  -1  -6 -18   -1.65    8.94
  -1   6 -18    1.81    8.37
   1  -6 -18   -0.42    9.56
   1   6 -18   -3.02    8.78
   1  -6 -19   54.68   10.69
  -1   6 -19   59.36   10.72
   1   6 -19   47.15   10.53
  -1  -6 -19   79.63   11.37
  -1   6 -20    7.54    9.56
   1  -6 -20   17.54    9.79
   1   6 -20   13.08    9.83
  -1  -6 -20   10.21   10.19
  -1   6 -21  258.90   17.44
  -1  -6 -21  275.70   18.15
   1  -6 -21  270.07   18.00
   1   6 -21  266.36   17.94
  -1   6 -22  200.12   16.28
  -1  -6 -22  212.99   16.38
   1   6 -22  211.94   16.32
   1  -6 -22  197.06   16.27
   1  -6 -23  228.14   17.74
  -1   6 -23  253.20   18.34
   1   6 -23  246.39   15.81
   1   6 -23  261.07   18.15
  -1  -6 -23  239.48   17.55
  -1  -6 -23  238.96   15.57
   1   6 -24  772.34   36.14
   1  -6 -24  705.11   35.30
  -1  -6 -24  733.09   37.73
  -1   6 -24  762.50   38.09
   1   6 -24  764.15   38.30
  -1   6 -24  807.51   36.38
  -1  -6 -24  748.24   36.09
   1  -6 -24  832.71   38.49
  -1  -6 -25   26.56   11.69
   1  -6 -25   15.89    9.34
  -1   6 -25   20.91   11.87
   1  -6 -25   19.32   12.55
  -1   6 -25   28.86   12.44
  -1  -6 -25   20.78   12.61
   1   6 -25   32.80   13.88
   1   6 -25   21.85   11.16
   1   6 -26   89.92   15.58
  -1  -6 -26   80.83   14.23
  -1  -6 -26   82.68   13.19
   1   6 -26   81.46   13.39
   1  -6 -26   92.03   14.76
  -1   6 -26   85.24   14.24
  -1   6 -26   88.26   12.90
   1  -6 -26   79.26   11.07
   1   6 -27   -1.17   12.76
   1   6 -27    0.88   13.78
  -1  -6 -27    2.67   12.08
  -1   6 -27    5.61   10.45
   1  -6 -27    2.12   12.17
  -1   6 -27   -2.43   12.47
   1  -6 -27   -0.76   10.30
  -1  -6 -28   81.28   14.25
  -1   6 -28  107.87   15.16
  -1   6 -28  110.50   14.58
   1   6 -28   98.00   15.74
   1  -6 -28   85.02   13.61
   1   6 -28  113.01   16.79
  -1  -6 -29   90.84   15.02
   1   6 -29   95.54   16.07
   1   6 -29   84.32   16.58
  -1   6 -29   93.05   15.84
  -1   6 -29   94.76   15.94
   1  -6 -29  103.29   15.24
   1   6 -30   -1.46   14.70
  -1   6 -30   -1.36   14.52
   1  -6 -30    1.33   13.29
   1   6 -30   -1.98   15.10
  -1   6 -30   -3.19   14.48
  -1  -6 -30   11.10   14.20
   1  -6 -31    4.31   11.69
   1   6 -31   -1.09   14.68
   1   6 -31   -1.43   14.60
  -1  -6 -31    3.15   13.17
  -1   6 -31    3.83   14.63
  -1   6 -31    8.02   14.84
  -1  -6 -32   -1.53   11.77
  -1   6 -32    8.97   15.38
   1  -6 -32   -2.49   13.61
   1   6 -32    2.70   14.46
   1   6 -32   10.00   15.19
  -1   6 -32    4.88   14.02
  -1   6 -33   22.92   13.29
   1  -6 -33   21.12   13.07
  -1  -6 -33   20.66   14.75
   1   6 -33   33.79   16.30
  -1  -6 -34   45.61   13.06
   1   6 -34   28.55   16.79
  -1   6 -34   30.40   13.54
   1  -6 -34   30.26   14.61
  -1   6 -35   -2.34   13.32
   1   6 -35    7.86   15.92
  -1  -6 -35   -8.28   14.53
   1  -6 -35    5.85   12.38
   1   6 -36    7.24   14.76
  -1   6 -36   13.86   14.18
  -1  -6 -36    3.90   11.99
   1  -6 -36    8.05   13.34
  -1   6 -37   50.57   15.61
   1   6 -37   53.91   13.76
   1  -6 -37   52.91   14.55
  -1  -6 -37   55.52   14.05
   1  -6 -38   38.23   13.64
  -1   6 -38   27.13   14.39
  -1  -6 -38   31.99   13.07
   1   6 -38   28.87   14.70
   1  -6 -39    0.99   12.42
   1   6 -39    2.11   12.29
  -1  -6 -39    5.49   12.35
  -1   6 -39    1.85   11.78
  -1   6 -40   16.48   12.16
   1  -6 -40    8.50   10.68
   1   6 -40   13.34   12.63
   1   6 -41    6.49   10.24
  -1   6 -41    2.35   11.00
  -1   6 -42    5.93    9.87
   1   6 -42    1.00    9.38
  -1   6 -43   -5.13    7.76
   1  -6 -43   -6.58   16.39
   1   6 -43   -4.87    8.31
  -1  -6 -43   -2.72   16.00
  -1  -6 -44    0.40   13.66
   1   6 -44    6.21    6.27
   1  -6 -44    4.89   13.08
  -1   7   0    4.18    4.92
  -1  -7   0    4.74    3.61
   1   7   0    4.46    3.73
   1  -7   0    4.38    2.88
  -1  -7   1  134.88    7.17
  -1  -7  -1  127.24    7.10
   1  -7  -1  131.38    6.62
   1   7   1  131.20    7.25
  -1   7   1  118.59    8.01
   1   7  -1  141.02    7.19
   1  -7   1  144.48    6.67
  -1   7  -1  147.72    8.12
   1   7  -2   56.16    4.91
  -1   7  -2   43.88    5.42
  -1  -7  -2   47.96    4.40
   1   7   3    5.03    3.68
  -1   7   3    4.33    2.97
   1   7  -3    3.90    3.86
  -1   7  -3    3.55    4.74
  -1   7  -4    5.18    4.92
   1   7   4    1.08    4.02
  -1   7   4    5.74    3.11
   1   7   5   80.35    5.50
  -1   7  -5   72.49    6.52
  -1   7   5   86.00    4.95
   1   7  -6   72.12    7.51
  -1   7  -6   73.68    7.85
   1   7   6   80.84    5.59
   1   7  -7   81.01    7.71
   1   7   7   89.07    5.70
  -1   7  -7   72.99    7.68
  -1   7  -8  213.15   12.23
   1   7  -8  221.94   12.40
   1   7  -9  314.24   16.02
  -1   7  -9  313.81   16.03
   1   7 -10  491.45   22.96
  -1   7 -10  478.07   22.90
   1   7 -11  102.81    9.03
  -1   7 -11   96.35    9.01
   1   7 -12  456.49   21.55
  -1   7 -12  403.60   21.17
  -1   7 -13  569.25   25.86
   1   7 -13  507.10   25.67
   1   7 -14   17.42    8.34
  -1   7 -14   12.90    7.98
   1  -7 -14    8.31    8.30
   1  -7 -15  144.77   12.03
   1   7 -15  111.13   11.06
  -1   7 -15  126.56   11.20
   1  -7 -16  392.79   20.38
  -1   7 -16  361.71   19.59
   1   7 -16  341.38   19.81
  -1  -7 -16  367.60   20.08
   1  -7 -17   25.98    9.62
  -1   7 -17   19.43    8.83
  -1  -7 -17   14.73    9.25
   1   7 -17   15.04    9.12
  -1   7 -18   14.58    9.25
   1   7 -18   10.54    8.99
   1  -7 -18   12.13    9.76
  -1  -7 -18   11.66    9.67
  -1   7 -19  140.28   12.75
  -1  -7 -19  148.54   13.69
   1   7 -19  132.26   12.95
  -1  -7 -20  655.37   33.48
  -1   7 -20  603.87   32.86
   1   7 -20  623.30   33.04
  -1   7 -21  167.26   14.27
  -1  -7 -21  153.61   14.80
   1  -7 -21  151.65   15.06
   1   7 -21  165.83   14.93
  -1   7 -22   11.71   10.72
   1   7 -22   19.40   10.96
   1  -7 -22    6.06   11.10
  -1  -7 -23   63.53   10.98
   1  -7 -23   66.61   10.76
   1  -7 -23   65.73   13.15
   1   7 -23   73.50   11.51
  -1   7 -23   71.07   10.74
  -1   7 -23   82.05   13.12
   1   7 -23   75.75   12.80
   1  -7 -24  366.53   21.02
   1  -7 -24  374.16   24.12
  -1   7 -24  426.42   24.46
  -1   7 -24  390.47   22.29
   1   7 -24  442.69   24.48
   1   7 -24  404.38   22.36
  -1  -7 -24  382.21   22.28
  -1   7 -25   54.05   13.16
   1   7 -25   48.49   11.86
  -1   7 -25   67.61   12.81
  -1  -7 -25   53.12   10.63
   1   7 -25   62.35   14.53
   1  -7 -25   51.59   10.80
  -1  -7 -26    2.67    9.68
   1   7 -26   -3.51   11.89
   1  -7 -26    3.64   10.92
   1   7 -26    3.35   14.12
  -1   7 -26   -4.50   12.70
  -1   7 -26    2.69   12.29
  -1   7 -27   -5.17   12.49
   1   7 -27    3.99   13.49
   1  -7 -27    3.26   11.32
   1   7 -27   -0.95   12.70
  -1  -7 -27    6.13   11.16
  -1   7 -27    6.96   11.42
   1   7 -28  400.90   25.33
   1   7 -28  358.18   23.40
  -1  -7 -28  374.31   22.29
  -1   7 -28  357.23   22.21
  -1   7 -28  346.22   24.47
   1  -7 -28  390.24   22.32
   1   7 -29  142.05   17.03
   1  -7 -29  143.78   14.25
   1   7 -29  144.44   17.42
  -1  -7 -29  138.66   15.32
  -1   7 -29  166.61   18.41
  -1   7 -29  139.38   15.69
   1   7 -30   33.01   13.74
   1   7 -30   20.79   15.08
  -1   7 -30   15.54   14.34
  -1  -7 -30   23.94   11.58
  -1   7 -30   34.19   15.60
   1  -7 -30   29.13   12.71
   1   7 -31    7.64   14.76
  -1  -7 -31    3.13   12.02
   1  -7 -31    7.04   14.26
   1   7 -31   12.95   13.26
  -1   7 -31    9.30   14.77
  -1   7 -31    8.04   15.39
   1   7 -32   30.39   15.42
   1   7 -32   33.65   15.41
  -1   7 -32   28.43   13.83
  -1  -7 -32   29.55   14.20
   1  -7 -32   33.99   13.53
  -1   7 -32   27.79   15.70
  -1   7 -33  297.82   22.89
  -1  -7 -33  358.32   22.41
   1   7 -33  328.54   23.12
   1  -7 -33  303.06   21.32
   1   7 -34   58.28   15.03
   1  -7 -34   64.74   14.30
  -1   7 -34   65.59   17.09
  -1  -7 -34   63.03   13.33
   1   7 -35  138.50   16.30
  -1  -7 -35  133.31   16.65
   1  -7 -35  128.74   16.10
  -1   7 -35  139.07   17.91
   1   7 -36   24.16   14.95
  -1   7 -36   15.48   14.31
   1  -7 -36   29.33   12.18
  -1  -7 -36   24.25   13.75
  -1  -7 -37    8.45   11.30
   1   7 -37    8.00   14.63
  -1   7 -37   19.32   12.53
   1  -7 -37   11.01   11.91
  -1   7 -38   -0.92   13.62
   1  -7 -38    4.18   11.93
   1   7 -38    3.39   12.18
  -1  -7 -38   -4.85   12.07
  -1   7 -39    5.86   11.03
   1   7 -39   -1.07   13.10
   1  -7 -39    9.56   10.91
  -1   7 -40   16.40   11.90
   1   7 -40   24.91   10.59
  -1   7 -41   -0.41   10.58
   1   7 -41    3.30    9.88
  -1  -7 -42   -0.67   16.94
   1  -7 -42   13.13   17.67
   1   7 -42    8.03    8.76
  -1   7 -42    3.42    9.04
   1  -7 -43   15.13   16.33
  -1   7 -43   51.75    7.79
  -1  -7 -43   34.64   16.02
  -1  -7 -44    8.49   11.98
   1   7 -44   11.67    5.79
   1  -7 -44   -1.54   12.79
   1  -8   0    4.48    2.75
  -1  -8   0    4.67    3.86
   1   8   0    3.85    3.90
  -1   8   0    3.99    5.18
   1  -8  -1  366.90   15.72
   1   8   1  387.38   16.19
   1   8  -1  316.44   16.08
  -1   8  -1  310.23   16.66
  -1  -8   1  399.88   16.26
  -1  -8  -1  355.36   16.12
   1  -8   1  387.77   15.87
  -1   8   1  350.74   16.72
  -1   8  -2  155.69    9.46
   1   8  -2  185.64    9.22
   1   8   2  178.75    9.07
   1   8  -3  555.53   25.94
  -1   8  -3  670.27   26.43
   1   8   4   33.95    4.46
  -1   8   4   33.09    3.92
  -1   8  -4   30.10    5.81
  -1   8   5    1.61    3.50
  -1   8  -5    5.33    5.49
   1   8   5    3.98    3.91
   1   8  -6    2.46    6.31
  -1   8   6    1.02    3.36
   1   8   6    1.88    4.01
  -1   8  -7    8.53    6.64
  -1   8   7    3.19    3.55
   1   8   7    4.55    4.10
   1   8  -7    1.97    6.53
  -1   8  -8    4.55    6.71
   1   8   8    0.29    3.97
   1   8  -8    1.28    6.50
   1   8  -9   30.98    7.06
   1   8   9   20.03    4.42
  -1   8  -9   24.49    7.05
   1   8 -10    3.03    7.30
  -1   8 -10    2.75    6.75
   1   8 -11   12.94    7.56
  -1   8 -11   15.05    7.32
  -1   8 -12   29.51    8.30
   1   8 -12   29.27    8.54
   1   8 -13  656.94   29.25
  -1   8 -13  572.62   28.90
   1   8 -14  643.47   32.24
  -1   8 -14  744.50   32.45
  -1   8 -15  118.86   10.88
   1   8 -15   91.04   10.87
   1   8 -16   67.50   10.18
  -1   8 -16   70.24   10.20
  -1   8 -17    1.12    9.29
   1   8 -17    0.93    9.11
  -1   8 -18   64.30   10.70
   1   8 -18   54.74   10.21
  -1   8 -19   58.45   10.32
   1   8 -19   52.18   10.87
  -1   8 -20   84.83   11.76
   1   8 -20   60.18   11.41
   1   8 -21  201.83   16.42
  -1   8 -21  229.24   16.86
  -1   8 -22  118.77   13.96
   1   8 -22  140.13   14.61
  -1   8 -23   86.49   13.71
   1   8 -23   78.67   13.42
  -1   8 -23   77.31   10.24
   1   8 -23   85.69   11.73
  -1  -8 -23   93.13   11.60
   1  -8 -23   89.06   11.67
  -1   8 -24  327.77   19.81
   1   8 -24  393.67   22.81
  -1  -8 -24  324.80   19.91
   1   8 -24  325.76   19.67
   1  -8 -24  316.40   18.77
  -1   8 -24  324.70   21.88
   1  -8 -25  152.26   13.84
  -1   8 -25  171.29   16.45
   1   8 -25  136.07   16.62
  -1   8 -25  155.73   14.67
   1   8 -25  149.68   13.65
  -1  -8 -25  139.45   12.81
   1   8 -26   46.31   14.45
  -1   8 -26   50.64   13.15
   1  -8 -26   57.20   12.15
   1   8 -26   59.28   11.33
  -1  -8 -26   54.12   12.51
  -1   8 -26   57.98   13.73
  -1  -8 -27    6.60   12.89
  -1   8 -27    3.68   13.27
   1   8 -27    3.37   10.51
  -1   8 -27   12.29   13.86
   1   8 -27    8.33   13.59
   1  -8 -27   11.08   12.04
  -1   8 -28   77.68   16.62
   1  -8 -28   98.84   14.16
   1   8 -28   81.42   13.19
   1   8 -28   66.45   15.11
  -1   8 -28   81.49   14.89
  -1  -8 -28   84.05   14.25
  -1  -8 -29   11.94   13.65
   1   8 -29    1.00   14.35
  -1   8 -29    6.33   13.90
   1  -8 -29   -5.09   12.74
  -1   8 -29    9.26   13.64
   1   8 -29   -1.82   11.95
  -1   8 -30   51.03   14.17
   1   8 -30   85.48   17.22
  -1   8 -30   64.31   14.50
   1  -8 -30   66.75   13.13
  -1  -8 -30   69.48   14.65
   1   8 -30   79.46   14.03
   1   8 -31    0.21   15.32
   1   8 -31   -1.77   13.08
  -1   8 -31   -5.95   13.27
  -1   8 -31   -4.09   13.98
  -1  -8 -31    4.83   13.75
   1  -8 -31    5.76   11.50
  -1   8 -32   16.34   15.58
   1   8 -32   11.58   14.74
  -1  -8 -32   10.62   13.38
  -1   8 -32    7.24   12.91
   1  -8 -32    6.27   13.52
   1   8 -32   25.13   14.55
  -1   8 -33   54.38   14.14
   1   8 -33   43.97   16.01
   1  -8 -33   45.83   13.94
  -1  -8 -33   50.09   12.56
  -1  -8 -34   69.10   15.02
  -1   8 -34   68.23   15.34
   1  -8 -34   49.81   13.28
   1   8 -34   58.82   16.27
  -1   8 -35    5.12   14.60
  -1  -8 -35    1.31   11.97
   1  -8 -35    4.95   12.60
   1   8 -35    2.52   14.97
  -1   8 -36    0.50   14.67
   1  -8 -36    6.17   13.38
  -1  -8 -36    3.77   13.68
   1   8 -36    2.04   12.69
  -1   8 -37   10.30   12.81
   1   8 -37   14.04   13.99
   1  -8 -37   14.90   11.55
  -1   8 -38   20.99   12.85
   1   8 -38   15.39   13.07
  -1   8 -39    0.69   10.96
   1   8 -39   15.96   12.58
  -1   8 -40    8.44   11.06
   1   8 -40   -3.74   10.26
   1  -8 -41   13.86   20.12
  -1   8 -41   -2.13    9.90
   1   8 -41   -1.19    9.23
   1   8 -42   -0.73    8.79
   1  -8 -42    3.69   17.45
  -1   8 -42    5.27    7.81
  -1  -8 -42   -4.46   16.46
   1  -8 -43    9.24   15.14
  -1   8 -43    6.80    6.40
   1   8 -43    8.82    6.70
  -1  -8 -43    0.68   14.03
  -1  -9   0   -0.61    3.79
   1  -9   0    0.51    2.86
  -1   9   0    3.73    5.40
   1   9   0    1.01    4.47
   1   9  -1  285.80   13.53
  -1   9   1  312.69   14.27
   1   9   1  308.96   13.73
  -1   9  -1  321.01   14.29
   1  -9   1  274.27   13.10
  -1  -9  -1  278.86   13.37
  -1  -9   1  305.57   13.53
  -1  -9   2    5.01    4.02
   1   9  -2   11.18    4.74
  -1   9   2    1.08    5.43
  -1   9  -2   12.00    5.37
   1   9   2    2.69    4.73
   1  -9   2    2.45    3.32
   1   9  -3  478.85   19.80
  -1   9  -3  405.66   20.03
  -1   9  -4   13.39    5.45
  -1   9   4   17.35    3.62
  -1   9   5   23.00    3.89
  -1   9  -5   22.65    6.09
   1   9   5   23.18    4.36
   1   9   6   33.24    4.70
  -1   9   6   32.89    4.26
  -1   9  -7  248.71   14.38
   1   9  -7  262.85   14.24
   1   9   7  247.18   12.39
  -1   9   7  265.96   12.08
   1   9  -8  186.58   11.61
   1   9   8  186.88    9.62
  -1   9   8  172.18    9.16
  -1   9  -8  179.63   11.54
  -1   9   9  114.85    6.75
   1   9   9  130.46    7.20
  -1   9  -9   97.36    9.69
   1   9  -9   86.35    9.44
  -1   9 -10   34.68    7.77
   1   9 -10   36.38    7.94
   1   9  10   34.25    5.24
   1   9  11  346.96   15.87
  -1   9 -11  342.99   18.09
   1   9 -11  301.21   17.63
   1   9 -12    2.60    8.51
  -1   9 -12    0.86    8.01
  -1   9 -13  362.60   18.76
   1   9 -13  311.87   18.57
   1   9 -14   64.57   10.46
  -1   9 -14   67.03    9.98
   1   9 -15 1190.86   55.61
  -1   9 -15 1334.91   55.94
  -1   9 -16    2.65    9.31
   1   9 -16    9.93    9.44
   1   9 -17  250.25   16.54
  -1   9 -17  254.45   16.53
  -1   9 -18  285.98   18.11
   1   9 -18  293.74   18.29
  -1   9 -19  466.63   25.51
   1   9 -19  487.94   25.74
   1   9 -20  888.05   41.78
  -1   9 -20  879.63   41.73
  -1   9 -21    2.24   10.60
   1   9 -21   -1.34   11.01
   1   9 -22    2.84    8.95
  -1   9 -22    7.81    9.72
  -1  -9 -22    7.68   10.00
   1   9 -22    3.31   11.13
  -1   9 -22    1.03   11.03
   1  -9 -22    7.83    8.96
   1   9 -23   41.97   13.05
   1  -9 -23   46.00   10.54
  -1  -9 -23   43.79   10.51
   1   9 -23   51.13   10.08
  -1   9 -23   45.60   12.94
  -1   9 -23   44.47   10.58
   1   9 -24   42.13   13.84
  -1  -9 -24   30.13   11.28
   1   9 -24   35.36   11.02
   1  -9 -24   32.03   10.68
  -1   9 -24   35.85   11.13
  -1   9 -24   31.76   12.51
   1   9 -25   -1.55   11.51
   1   9 -25   -4.87   12.48
  -1  -9 -25    2.82    9.88
  -1   9 -25   -6.15   12.48
  -1   9 -25    1.96   10.16
   1  -9 -25   -0.10    9.45
   1  -9 -26  141.19   14.34
  -1   9 -26  150.82   13.83
   1   9 -26  135.79   16.68
  -1   9 -26  137.43   17.41
  -1  -9 -26  138.76   14.70
   1   9 -26  135.68   15.27
   1   9 -27   28.05   14.98
  -1  -9 -27   20.52   12.68
   1   9 -27   33.90   13.73
  -1   9 -27   39.71   15.22
   1  -9 -27   34.74   12.54
  -1   9 -27   26.84   11.72
  -1   9 -28  178.39   16.61
  -1   9 -28  157.43   17.51
  -1  -9 -28  162.08   15.52
   1   9 -28  180.65   20.13
   1  -9 -28  177.73   16.18
   1   9 -28  179.29   17.41
   1   9 -29   13.91   14.30
  -1  -9 -29   19.95   11.36
   1  -9 -29   14.38   13.00
  -1   9 -29   17.93   13.42
  -1   9 -29   11.50   14.50
   1   9 -29   10.90   14.77
  -1  -9 -30    3.04   11.45
  -1   9 -30   -1.24   15.35
  -1   9 -30    4.20   13.85
   1  -9 -30    5.87   13.33
   1   9 -30    2.94   13.49
   1   9 -30   13.41   14.87
   1   9 -31   57.93   15.56
   1  -9 -31   64.95   14.02
  -1   9 -31   46.95   14.69
  -1  -9 -31   66.41   13.28
   1   9 -31   56.48   16.02
  -1   9 -31   46.32   15.02
   1   9 -32  153.05   16.97
  -1  -9 -32  132.90   16.36
  -1   9 -32  151.72   17.19
   1  -9 -32  133.44   14.67
   1  -9 -33   64.56   14.31
   1   9 -33   65.53   14.04
  -1  -9 -33   64.10   14.82
  -1   9 -33   70.18   15.49
  -1  -9 -34   19.73   12.05
   1  -9 -34   22.36   12.76
   1   9 -34   17.24   13.47
  -1   9 -34   12.96   13.10
  -1  -9 -35   50.82   14.39
   1  -9 -35   59.68   14.00
  -1   9 -35   52.96   14.19
   1   9 -35   50.32   15.18
   1   9 -36    2.22   14.28
   1  -9 -36   14.74   11.53
  -1   9 -36    3.50   14.04
  -1   9 -37    3.38   12.47
   1   9 -37  -10.78   12.71
   1   9 -38   52.46   13.50
  -1   9 -38   58.25   13.13
  -1   9 -39   -5.00   10.71
   1   9 -39   -0.87   12.00
   1   9 -40    4.25   10.42
   1  -9 -40    8.03   20.86
  -1   9 -40    8.53    9.51
   1  -9 -41   25.04   18.08
   1   9 -41   47.20   10.25
  -1   9 -41   35.12    9.05
  -1  -9 -41    0.11   18.30
   1   9 -42   33.27    8.14
   1  -9 -42   17.48   16.02
  -1  -9 -42   29.45   15.97
  -1  -9 -43    3.80   12.39
   1  -9 -43    5.79   12.92
   1   9 -43    1.81    5.98
  -1   9 -43    5.58    5.27
  -1 -10   0    0.54    3.67
   1 -10   0    1.60    3.29
   1  10   0    1.05    4.79
  -1  10   0    0.07    5.84
  -1  10   1   17.13    5.75
  -1 -10   1   23.84    4.26
   1  10  -1   19.11    5.22
  -1  10  -1   21.75    6.02
   1  10   1   21.61    5.38
  -1 -10  -1   20.73    4.08
   1 -10   1   19.22    3.81
   1  10  -2   57.32    5.46
   1  10   2   47.91    5.66
   1 -10   2   44.63    4.47
  -1  10   2   44.19    6.26
  -1 -10   2   51.85    5.08
  -1  10  -2   42.21    6.44
   1  10  -3   21.40    5.01
  -1  10  -3   30.11    5.85
  -1  10   3   25.75    6.35
   1  10   3   26.07    5.04
  -1  10  -4  124.13    8.69
  -1  10  -5   12.24    6.27
   1  10   5    6.38    4.46
  -1  10   5    8.37    3.69
  -1  10   6  520.58   22.65
   1  10   6  515.82   22.96
   1  10  -7    5.92    7.52
  -1  10   7    1.39    3.82
   1  10   7    1.05    4.58
  -1  10  -7    3.91    7.26
  -1  10   8  465.32   19.83
   1  10   8  445.31   20.12
  -1  10  -8  442.25   21.92
   1  10  -8  393.33   21.65
  -1  10   9  371.52   16.20
   1  10  -9  351.02   18.52
   1  10   9  365.00   16.59
  -1  10 -10  148.20   11.93
   1  10 -10  168.70   12.30
   1  10  10  161.82    9.36
  -1  10  10  175.07    9.03
   1  10  11    0.13    4.47
   1  10 -11    4.20    8.39
  -1  10 -11   -0.32    7.86
  -1  10  11    2.42    4.44
  -1  10 -12    7.75    8.55
   1  10 -12    8.21    8.41
  -1  10  12    7.83    4.29
   1  10  12    6.63    5.30
  -1  10 -13  403.07   21.79
   1  10 -13  436.82   22.30
   1  10 -14  646.15   35.18
  -1  10 -14  873.37   35.86
   1  10 -15    0.73    9.56
  -1  10 -15   -1.23    9.19
  -1  10 -16    1.29    9.24
   1  10 -16    0.66    8.96
  -1  10 -17    0.34    9.35
   1  10 -17    8.29   10.41
   1  10 -18    1.24   10.30
  -1  10 -18   -5.71   10.03
   1  10 -19  135.20   13.50
  -1  10 -19  146.39   13.64
  -1  10 -20  120.68   13.52
   1  10 -20  106.15   13.27
   1  10 -21    2.66    8.77
   1  10 -21    1.56   10.60
  -1  10 -21   -1.25   11.28
   1  10 -22    3.78   10.32
  -1  10 -22    2.18   11.71
   1  10 -22   -4.74   11.55
   1 -10 -22    1.15    9.71
  -1  10 -22   10.37    9.95
  -1 -10 -22    5.95   10.02
  -1  10 -23    8.59   12.44
   1  10 -23    4.45   12.70
   1 -10 -23   14.62    8.82
  -1 -10 -23   11.29    9.18
  -1  10 -23   14.24   10.56
   1  10 -23   11.34   11.23
  -1  10 -24    2.71   11.20
   1  10 -24    0.86   11.74
   1 -10 -24    6.83   10.83
   1  10 -24    9.79   12.39
  -1 -10 -24   -1.12   11.22
  -1  10 -24   12.00   12.78
   1 -10 -25   11.28   10.38
  -1 -10 -25    5.20   10.32
  -1  10 -25    8.51   13.77
   1  10 -25   10.95   13.60
  -1  10 -25    5.92   11.87
   1  10 -25   12.02   11.82
  -1  10 -26   87.37   15.34
   1  10 -26   95.74   13.54
   1  10 -26  106.10   16.48
  -1 -10 -26  117.22   14.18
  -1  10 -26   97.29   14.28
   1 -10 -26   96.89   12.46
   1 -10 -27    1.20   12.18
  -1 -10 -27    4.89   11.51
   1  10 -27   -0.39   13.24
  -1  10 -27    5.97   13.00
   1  10 -27   -4.15   11.45
  -1  10 -27    4.46   13.75
  -1 -10 -28  163.64   14.89
   1 -10 -28  193.08   16.31
  -1  10 -28  170.88   17.45
   1  10 -28  148.86   18.85
   1  10 -28  183.25   16.06
  -1  10 -28  156.45   19.30
  -1 -10 -29   92.03   13.78
   1  10 -29   74.87   14.23
  -1  10 -29   62.50   15.87
   1  10 -29   90.19   17.55
   1 -10 -29   78.83   13.98
  -1  10 -29   78.38   15.45
   1  10 -30    4.34   13.68
   1 -10 -30    4.52   13.06
  -1  10 -30   13.95   14.80
  -1  10 -30   16.38   14.11
   1  10 -30    0.63   14.99
  -1 -10 -30    8.67   12.70
   1  10 -31    8.49   14.83
  -1  10 -31    9.44   15.79
  -1 -10 -31    7.74   12.52
   1 -10 -31    4.07   12.96
   1  10 -31   -1.28   13.29
  -1  10 -31    9.78   14.99
   1  10 -32   11.40   14.86
   1 -10 -32   12.37   12.24
  -1  10 -32    4.18   14.48
  -1 -10 -32    6.48   12.04
  -1  10 -33   64.95   15.16
   1  10 -33   43.07   15.03
   1 -10 -33   49.20   12.78
  -1 -10 -33   51.53   13.20
   1 -10 -34   47.39   13.80
  -1  10 -34   50.48   13.61
   1  10 -34   63.13   13.73
   1  10 -35   16.58   14.02
  -1  10 -35    3.87   13.29
   1  10 -36   -0.35   13.47
  -1  10 -36    0.57   13.41
   1  10 -37    1.32   12.37
  -1  10 -37   -8.66   11.84
   1  10 -38   50.77   11.86
  -1  10 -38   43.46   12.59
   1 -10 -39   19.33   20.60
  -1  10 -39   39.31   11.24
   1  10 -39   41.89   11.86
  -1 -10 -39   23.01   21.09
   1  10 -40    2.03    9.95
   1 -10 -40    0.37   19.30
  -1  10 -40    4.25    9.32
   1  10 -41    2.17    8.15
  -1 -10 -41    8.16   16.92
  -1  10 -41    4.88    7.74
  -1  10 -42    3.88    6.06
   1 -10 -43    1.53   11.67
  -1  11   0    2.31    6.15
   1 -11   0    1.60    3.04
  -1 -11   0   -2.01    3.84
   1  11   0   -0.72    4.86
   1  11   1  157.18    9.13
   1  11  -1  162.69    8.90
  -1 -11   1  178.60    8.80
   1 -11   1  165.04    8.32
  -1  11  -1  159.30    9.95
  -1  11   1  150.22    9.63
  -1 -11  -1  162.55    8.71
   1  11  -2  258.40   13.59
  -1  11  -2  258.17   14.05
   1  11   2  308.07   13.81
   1 -11   2  270.08   13.00
  -1 -11   2  308.36   13.49
  -1  11   2  310.84   14.33
   1  11  -3  184.55   10.35
  -1  11  -3  206.20   11.27
   1  11   3  175.80   10.45
  -1 -11   3  190.40    9.98
   1 -11   3  209.91    9.59
  -1  11   3  199.44   10.92
  -1  11  -4   24.64    6.40
  -1  11   4   25.35    6.42
   1  11   4   29.94    5.17
  -1  11  -5  129.69    9.10
   1  11   6  319.20   16.52
  -1  11   6  397.19   16.45
   1  11  -7  650.74   29.82
   1  11   7  689.00   27.96
  -1  11   7  649.25   27.58
  -1  11   8  462.74   20.64
   1  11   8  500.06   21.00
  -1  11  -8  465.63   23.07
  -1  11   9  266.03   12.37
  -1  11  -9  222.68   14.65
   1  11  -9  231.53   14.85
   1  11   9  253.65   12.59
   1  11  10    4.93    5.06
  -1  11 -10    7.40    8.26
  -1  11  10    3.55    4.32
   1  11 -10    9.49    8.54
   1  11 -11   75.84   10.45
  -1  11 -11   96.46   10.39
   1  11  11  103.32    7.61
  -1  11  11  105.52    6.86
  -1  11  12  121.37    7.45
   1  11 -12  106.48   11.31
  -1  11 -12  101.16   11.30
  -1  11 -13  880.64   40.87
   1  11 -13  900.57   40.96
  -1  11 -14  250.75   16.73
   1  11 -14  257.79   16.64
   1  11 -15  134.40   13.53
  -1  11 -15  151.82   13.60
  -1  11 -16    4.86    9.77
   1  11 -16    2.82   10.05
  -1  11 -17    7.28   10.55
   1  11 -17   -0.13   10.45
  -1  11 -18   22.99   11.16
   1  11 -18   23.95   11.08
  -1  11 -19  162.95   14.79
   1  11 -19  166.34   15.29
   1  11 -20   28.29   11.80
  -1  11 -20   27.55   11.44
   1  11 -21  663.44   31.01
   1  11 -21  623.72   33.06
  -1  11 -21  656.06   33.10
  -1 -11 -21  618.82   30.28
   1 -11 -21  638.67   30.33
  -1  11 -21  621.29   30.56
  -1  11 -22   27.03   11.90
  -1  11 -22   26.86   10.48
  -1 -11 -22   33.13    9.26
   1 -11 -22   27.89   10.18
   1  11 -22   31.02    9.75
   1  11 -22   25.12   12.45
  -1  11 -23   -5.14   12.24
  -1 -11 -23   -1.29   10.31
   1  11 -23    2.53   12.07
   1  11 -23    2.39    9.78
  -1  11 -23   -7.51   10.90
   1 -11 -23    0.66   10.31
  -1  11 -24  128.90   16.62
   1 -11 -24  120.31   12.40
   1  11 -24  120.03   16.94
  -1  11 -24  131.74   14.21
  -1 -11 -24  159.60   14.35
   1  11 -24  137.04   14.25
   1 -11 -25  189.62   15.18
   1  11 -25  183.49   16.17
  -1  11 -25  152.85   17.32
  -1  11 -25  183.07   15.72
  -1 -11 -25  167.28   14.30
   1  11 -25  186.87   18.04
   1 -11 -26   -0.74   10.84
  -1  11 -26    4.50   14.20
   1  11 -26   -0.57   13.85
  -1  11 -26    5.73   12.71
  -1 -11 -26    8.43   12.09
   1  11 -26    5.07   13.03
   1  11 -27   13.40   15.16
  -1 -11 -27    2.62   11.44
   1 -11 -27    3.93   10.97
  -1  11 -27    0.12   12.96
   1  11 -27    9.87   13.06
  -1  11 -27   -9.64   13.73
  -1  11 -28   10.14   13.48
   1  11 -28    1.25   12.93
   1  11 -28   10.05   13.76
  -1  11 -28   15.23   14.87
  -1 -11 -28   10.60   11.47
   1 -11 -28   14.07   12.31
  -1  11 -29   29.07   14.07
   1  11 -29   29.65   15.32
   1  11 -29   35.49   13.19
  -1  11 -29   34.02   16.41
  -1 -11 -29   41.65   13.69
   1 -11 -29   32.24   13.04
   1 -11 -30   34.93   13.23
   1  11 -30   36.33   13.19
  -1  11 -30   42.59   14.75
  -1  11 -30   37.81   13.87
  -1 -11 -30   40.42   13.73
   1  11 -30   36.61   16.58
  -1 -11 -31   34.94   13.59
  -1  11 -31   34.73   14.76
   1 -11 -31   32.00   13.22
   1  11 -31   34.50   14.49
  -1  11 -32   -5.30   14.14
   1  11 -32    1.42   14.63
   1 -11 -32    2.68   11.94
  -1  11 -33   51.38   13.56
   1  11 -33   44.35   14.22
   1  11 -34   37.38   13.18
  -1  11 -34   26.70   12.98
   1  11 -35   17.18   14.01
  -1  11 -35   14.03   13.32
   1  11 -36   -0.89   11.73
  -1  11 -36    0.85   11.44
  -1  11 -37   35.17   12.22
   1 -11 -37   10.41   21.59
   1  11 -37   23.41   12.70
   1  11 -38   63.21   11.97
  -1  11 -38   57.81   11.19
  -1 -11 -38   27.83   20.91
   1 -11 -39    2.99   19.30
   1  11 -39    9.00    9.83
  -1 -11 -39   -2.96   19.62
  -1  11 -39    2.14    9.36
   1 -11 -40   29.41   17.58
   1  11 -40   46.11    9.73
  -1  11 -40   52.16    9.01
   1  11 -41    4.20    7.39
  -1  11 -41    2.48    6.53
  -1 -11 -42   -1.77   11.75
   1  11 -42    5.84    5.78
   1 -11 -42    6.20   13.00
  -1 -12   0    1.27    4.25
  -1  12   0   -0.30    5.88
   1  12   0    0.55    5.44
  -1 -12   1   17.22    4.46
   1  12   1   18.10    5.76
  -1  12   1   18.33    6.78
   1  12  -1   19.41    5.03
  -1  12  -1   14.40    6.22
   1 -12   1   16.44    3.70
   1  12  -2   64.75    6.60
  -1  12   2   65.30    6.74
   1 -12   2   65.87    5.02
  -1 -12   2   64.18    5.55
   1  12   2   68.62    6.17
  -1  12  -2   53.72    6.64
   1  12   3  450.23   19.89
  -1  12  -3  422.56   20.24
   1  12  -3  453.94   19.81
  -1  12   3  457.14   20.31
   1 -12   3  419.78   19.17
  -1 -12   3  408.13   19.42
  -1  12  -4  163.48   11.02
   1 -12   4  191.30    9.20
  -1  12   4  171.56   10.63
   1  12   4  183.59   10.05
  -1 -12   4  174.85    9.68
   1  12   5   63.90    7.05
  -1  12  -5   62.61    7.74
  -1  12  -7   -0.25    8.24
   1  12  -7    5.80    8.58
   1  12  -8  168.15   13.56
  -1  12   8  196.26   10.31
  -1  12  -8  180.56   13.46
   1  12   9    3.82    5.13
   1  12  -9    4.62    8.40
  -1  12  -9    3.56    8.26
  -1  12   9    0.37    4.30
   1  12  10  133.79    8.36
   1  12 -10  117.15   11.81
  -1  12 -10  121.84   11.81
  -1  12  10  133.31    7.99
  -1  12  11   14.58    4.54
   1  12 -11   27.94    9.63
  -1  12 -11   25.04    8.78
  -1  12  12   31.63    5.01
  -1  12 -12   22.30    9.09
   1  12 -12   24.70    9.60
  -1  12 -13  810.06   35.25
   1  12 -13  668.04   34.59
  -1  12 -14  335.43   20.07
   1  12 -14  347.11   19.97
  -1  12 -15  222.76   15.63
   1  12 -15  158.85   14.87
   1  12 -16  241.52   16.59
  -1  12 -16  198.38   16.17
  -1  12 -17    1.16   10.89
   1  12 -17    7.03   10.74
   1  12 -18   27.05   12.10
  -1  12 -18   44.21   11.36
  -1  12 -19  128.90   14.27
   1  12 -19  152.46   14.94
  -1  12 -20   33.97   13.17
  -1 -12 -20   26.50   10.28
   1  12 -20   22.04    9.08
   1  12 -20   39.39   12.99
   1 -12 -21    3.35    8.47
  -1 -12 -21    3.26   10.25
   1  12 -21   -2.68   11.56
  -1  12 -21    0.31   11.66
  -1  12 -21    3.46    9.01
   1  12 -21    3.06   10.43
  -1  12 -22    3.26    9.52
   1 -12 -22    8.40    8.97
   1  12 -22   -0.90   10.49
  -1  12 -22   13.85   12.71
   1  12 -22   -4.37   12.78
  -1 -12 -22    1.75   10.40
   1 -12 -23    6.15    9.77
  -1  12 -23    1.81   10.35
   1  12 -23    3.67   10.13
  -1  12 -23   -1.83   12.32
   1  12 -23   -0.17   12.10
  -1 -12 -23    0.40   11.11
   1  12 -24   -0.98   10.56
   1 -12 -24   -0.40   10.80
   1  12 -24   -0.19   14.54
  -1 -12 -24    2.31   10.55
  -1  12 -24   -4.43   14.67
  -1  12 -24   -0.74   11.18
   1 -12 -25    4.96   10.09
  -1 -12 -25    1.19   11.16
  -1  12 -25    6.48   11.96
   1  12 -25    2.62   12.19
   1  12 -25   -0.96   14.18
  -1  12 -25    6.62   12.98
   1  12 -26   40.38   14.33
   1 -12 -26   38.42   12.47
  -1  12 -26   53.37   15.14
   1  12 -26   47.44   13.86
  -1  12 -26   50.51   12.95
  -1 -12 -26   48.01   12.68
   1  12 -27   10.83   15.39
   1  12 -27   -2.54   13.32
  -1 -12 -27   -0.34   11.99
   1 -12 -27   -3.48   11.10
  -1  12 -27   -0.94   12.89
  -1  12 -27   -4.02   14.57
  -1  12 -28   33.55   14.98
   1  12 -28   31.36   15.05
   1 -12 -28   28.66   11.39
   1  12 -28   30.28   13.15
  -1  12 -28   37.05   13.71
   1  12 -29   19.93   12.77
   1 -12 -29   24.75   11.87
  -1  12 -29   29.95   13.78
  -1  12 -29   17.13   15.99
   1  12 -29   23.06   16.20
  -1  12 -30   -1.47   13.57
   1  12 -30   -2.14   12.76
   1 -12 -30   -5.31   11.94
  -1  12 -31    8.68   13.02
   1  12 -31   22.13   14.04
  -1  12 -32   51.57   12.99
   1  12 -32   53.09   14.59
   1  12 -33   -3.15   12.59
  -1  12 -33    2.58   11.98
   1  12 -34   11.07   13.06
  -1  12 -34   -0.67   12.96
   1  12 -35    8.86   12.64
   1 -12 -35   -1.70   25.08
  -1  12 -35    7.43   11.68
  -1  12 -36    2.16   11.64
   1 -12 -36    1.28   21.98
   1  12 -36    3.20   12.31
  -1 -12 -36    6.85   23.21
   1  12 -37   12.21   10.91
  -1  12 -37   -1.15   10.45
   1 -12 -37    1.92   21.68
  -1 -12 -37   12.48   21.19
  -1 -12 -38   -6.84   19.93
   1 -12 -38    0.13   20.44
   1  12 -38   -0.17    9.80
  -1  12 -38    0.16    9.33
  -1  12 -39   86.82    9.93
  -1 -12 -39    6.82   17.76
   1 -12 -39    7.39   18.33
   1  12 -39   93.68   10.45
   1  12 -40    3.11    7.94
  -1  12 -40   -1.85    6.91
   1 -12 -40    3.09   16.38
  -1 -12 -40    5.82   15.32
   1 -12 -41   10.05   13.94
  -1 -12 -41   -0.08   12.81
   1  12 -41   11.87    6.34
  -1  12 -41    2.97    5.14
   1 -12 -42    2.79   11.13
   1  13   0   -2.09    5.44
  -1 -13   0   -0.07    4.05
  -1  13   0   -0.05    6.31
  -1  13   1    4.50    6.22
   1  13  -1    2.01    5.12
   1  13   1    7.65    5.63
   1 -13   1    5.01    3.68
  -1 -13   1    3.04    4.14
  -1  13  -1    2.09    6.30
   1  13   2   22.94    5.81
   1 -13   2   16.23    3.92
   1  13  -2   25.24    6.00
  -1  13  -2   24.65    6.59
  -1  13   2   14.73    6.65
  -1 -13   2   23.17    4.75
   1  13   3  447.81   21.37
  -1  13  -3  510.44   22.00
  -1 -13   3  504.16   21.11
   1 -13   3  441.16   20.60
   1  13  -3  457.70   21.27
  -1  13   3  467.23   21.75
  -1  13   4   10.13    6.19
   1 -13   4    9.71    3.95
  -1 -13   4    7.42    4.58
   1  13   4    4.71    5.85
  -1  13  -4    7.51    6.65
   1 -13   5  635.34   30.21
   1  13   5  680.03   30.85
  -1  13  -5  704.46   31.40
  -1 -13   5  778.92   30.77
  -1  13   5  749.41   31.38
  -1  13   6   76.51    8.33
   1  13   6  101.70    8.04
   1  13  -7  188.19   13.58
   1  13  -8   47.65    9.61
  -1  13  -8   34.51    9.69
  -1  13  -9   14.73    9.28
  -1  13   9   34.10    5.03
   1  13   9   40.48    5.53
   1  13  -9   13.43    9.19
   1  13 -10  319.98   20.86
  -1  13 -10  364.98   21.12
  -1  13  11  103.48    7.48
   1  13 -11  133.83   11.94
  -1  13 -11  113.82   11.79
  -1  13 -12   20.06    9.82
   1  13 -12   21.19    9.75
  -1  13 -13   90.39   11.84
   1  13 -13   86.38   11.61
   1  13 -14   34.07   10.96
  -1  13 -14   50.79   11.11
   1  13 -15  281.87   19.23
  -1  13 -15  316.12   19.59
   1  13 -16   47.92   12.05
  -1  13 -16   60.33   12.42
  -1  13 -17    3.61   11.49
   1  13 -17   20.89   11.87
   1  13 -18  208.69   17.27
  -1  13 -18  226.94   17.43
   1  13 -19   18.75    9.54
  -1  13 -19   28.61   12.61
   1  13 -19   14.21   12.32
   1 -13 -20  193.77   13.72
   1  13 -20  209.06   18.15
  -1  13 -20  204.33   14.05
  -1  13 -20  210.24   18.26
   1  13 -20  207.42   14.37
   1  13 -21  271.99   17.43
  -1  13 -21  261.72   16.38
  -1  13 -21  252.37   19.40
   1  13 -21  239.90   19.46
   1 -13 -21  262.39   16.40
   1  13 -22   23.57   14.18
   1 -13 -22   16.87    9.56
  -1  13 -22   33.81   13.94
  -1  13 -22   12.14    9.85
   1  13 -22   23.21   11.28
   1  13 -23   12.03   10.25
  -1  13 -23   13.90   10.97
  -1  13 -23   16.18   11.77
   1 -13 -23   11.22    9.81
   1  13 -23   14.11   12.86
  -1  13 -24    6.90   14.44
   1  13 -24    7.39   14.10
   1 -13 -24    5.30   10.37
  -1  13 -24    4.62   11.32
   1  13 -24    4.82   10.75
   1 -13 -25   13.06   11.36
   1  13 -25   20.40   15.35
  -1  13 -25   16.98   11.82
  -1  13 -25   20.08   13.85
   1  13 -25   18.59   12.86
  -1  13 -26   63.44   13.11
   1  13 -26   65.13   13.83
  -1  13 -26   56.86   15.89
   1  13 -26   54.95   14.77
   1  13 -27   27.15   15.58
  -1  13 -27   47.58   13.17
   1  13 -27   43.54   13.15
  -1  13 -27   36.12   14.94
  -1  13 -28    7.73   15.24
  -1  13 -28    4.20   12.74
   1  13 -28    9.81   12.01
   1  13 -28   -1.70   13.60
  -1  13 -29   57.07   12.80
   1  13 -29   59.29   13.41
  -1  13 -29   75.41   17.78
   1  13 -29   53.80   17.05
  -1  13 -30  100.73   13.96
   1  13 -30  111.79   15.60
   1  13 -31    6.51   13.57
  -1  13 -31    1.51   12.10
   1  13 -32  110.50   14.39
  -1  13 -32  105.87   14.80
  -1  13 -33   67.36   13.09
   1  13 -33   39.29   13.54
  -1  13 -34   -3.75   11.51
   1 -13 -34   -2.73   22.55
   1  13 -34   -3.16   11.97
  -1 -13 -34   10.69   24.21
  -1  13 -35  152.15   14.20
  -1 -13 -35   27.12   23.35
   1 -13 -35   52.73   24.97
   1  13 -35  154.92   14.74
   1  13 -36   30.18   11.16
  -1  13 -36   25.00   10.90
  -1 -13 -36   -4.52   20.05
   1 -13 -36    9.56   20.96
  -1  13 -37   22.59    9.74
   1  13 -37   14.08   10.33
   1 -13 -37    0.82   19.62
  -1 -13 -37   -3.08   19.66
  -1 -13 -38   -2.28   17.75
   1  13 -38   -9.57    9.18
  -1  13 -38    0.20    8.32
  -1 -13 -39    5.22   15.89
   1  13 -39   13.01    7.99
  -1  13 -39    6.54    7.29
  -1 -13 -40    6.40   13.91
   1  13 -40   28.35    6.94
  -1  13 -40   18.83    5.72
   1 -13 -41    6.46   12.04
  -1  14   0   -1.18    6.21
   1  14   0   -1.46    5.49
  -1 -14   1  101.95    6.38
   1  14   1   92.41    7.71
  -1  14   1  103.99    8.25
   1  14  -1   71.79    7.40
  -1  14  -1   75.27    7.89
   1 -14   2    2.04    3.47
  -1  14   2    6.17    6.45
   1  14  -2    2.87    5.37
   1  14   2    2.51    5.67
  -1  14  -2   -0.20    6.91
  -1 -14   2    1.14    4.09
   1  14  -3  130.97    8.98
  -1  14   3  104.40    9.17
  -1  14  -3  125.70    9.19
   1  14   3  113.46    8.33
  -1 -14   3  132.98    7.63
   1 -14   3  115.35    6.86
   1 -14   4   62.12    4.99
   1  14   4   55.18    6.69
  -1  14   4   52.79    7.20
  -1 -14   4   46.13    5.31
  -1  14  -4   55.50    7.69
  -1  14   5    3.97    6.26
   1 -14   5    2.26    3.68
  -1 -14   5    3.68    4.40
   1  14   5    0.32    5.59
   1  14   6    2.43    5.59
   1 -14   6    4.65    3.83
  -1 -14   6    3.58    4.45
  -1  14   6    8.34    6.60
   1  14  -7   61.71   10.46
  -1  14   7   89.65    8.45
   1  14   7   82.11    7.91
   1  14  -8    4.25    9.40
  -1  14  -8    5.40    9.38
  -1  14  -9   -4.36    9.30
   1  14  -9    8.29    9.39
  -1  14 -10   74.82   11.08
   1  14 -10   65.18   10.84
  -1  14 -11  311.47   19.44
   1  14 -11  335.87   19.56
   1  14 -12   20.84   10.06
  -1  14 -12    9.42    9.94
   1  14 -13  932.22   40.98
  -1  14 -13  788.97   40.38
   1  14 -14  118.41   13.33
  -1  14 -14   99.52   12.74
  -1  14 -15   45.34   11.53
   1  14 -15   50.26   12.21
  -1  14 -16  447.40   26.14
   1  14 -16  479.30   26.48
   1  14 -17  145.67   15.39
  -1  14 -17  158.99   15.80
  -1  14 -18   24.12   12.25
   1  14 -18   35.92   13.44
   1  14 -19  196.08   17.50
  -1  14 -19  189.21   17.12
   1  14 -19  193.87   13.91
   1  14 -20   76.65   11.22
  -1  14 -20   74.52   15.56
   1  14 -20   90.12   15.55
   1  14 -21   -1.57   12.46
   1  14 -21    6.16   10.86
  -1  14 -21    2.67    9.72
  -1  14 -21   15.63   12.20
  -1  14 -22   52.21   11.04
   1  14 -22   57.72   10.93
  -1  14 -22   49.36   14.91
   1  14 -22   56.54   15.34
  -1  14 -23   26.78   11.20
   1  14 -23   11.50   10.49
   1  14 -23   15.51   13.45
  -1  14 -23   18.54   12.72
   1  14 -24   18.31   12.04
   1  14 -24   34.21   14.83
  -1  14 -24    7.57   10.91
  -1  14 -24   21.02   14.67
  -1  14 -25    8.08   13.59
   1  14 -25    4.14   12.24
   1  14 -25   15.40   14.22
  -1  14 -25    4.16   11.19
  -1  14 -26   -2.87   15.71
  -1  14 -26    2.84   11.10
   1  14 -26    5.74   11.74
   1  14 -26    5.63   15.40
   1  14 -27    8.04   11.78
  -1  14 -27    4.56   11.32
   1  14 -27    3.97   15.31
  -1  14 -27    2.26   13.10
  -1  14 -28   41.73   16.47
  -1  14 -28   34.12   12.11
   1  14 -28   51.67   14.71
   1  14 -28   42.54   13.19
  -1  14 -29    6.07   12.43
   1  14 -29    4.82   13.04
  -1  14 -30   -4.78   12.38
   1  14 -30   -0.12   11.85
   1 -14 -30    4.27   24.83
   1 -14 -31    9.10   25.43
  -1 -14 -31   -2.07   23.32
   1  14 -31   15.33   12.46
  -1  14 -31   10.81   11.80
  -1 -14 -32    4.35   23.71
   1  14 -32    4.88   12.57
   1 -14 -32   -2.47   24.01
  -1  14 -32   13.20   11.76
   1  14 -33    8.09   11.56
  -1  14 -33   13.50   11.68
   1 -14 -33    2.37   22.62
  -1 -14 -33   11.37   23.25
   1  14 -34   -1.21   12.05
  -1  14 -34    0.38   10.82
  -1 -14 -34   -0.76   21.06
   1 -14 -34    6.73   22.44
   1 -14 -35    3.74   21.98
   1  14 -35   39.60   11.18
  -1 -14 -35    7.74   20.98
  -1  14 -35   36.43   10.67
  -1 -14 -36   -1.93   19.44
   1  14 -36   18.94   10.14
  -1  14 -36   28.83    9.83
   1 -14 -36   10.31   20.68
  -1 -14 -37    4.26   17.63
   1  14 -37    4.13    9.26
  -1  14 -37    2.42    8.35
   1 -14 -37   -0.50   18.46
  -1  14 -38   16.04    7.42
   1  14 -38   22.40    8.28
   1 -14 -38    1.86   16.89
   1  14 -39   25.42    7.04
  -1 -14 -39    1.58   13.75
  -1 -14 -40    4.72   11.02
   1 -14 -40    1.80   12.76
   1  15   0    0.18    5.57
  -1  15   0    1.95    6.83
   1  15   1  480.41   21.88
   1  15  -1  440.44   21.91
  -1 -15   1  473.44   21.46
  -1  15  -1  469.72   22.48
   1  15   2   26.46    5.83
   1 -15   2   33.83    4.11
  -1 -15   2   29.73    4.67
  -1  15   2   36.23    7.04
   1  15  -2   33.84    6.09
  -1  15  -2   33.11    7.39
  -1  15   3   58.60    7.81
   1 -15   3   57.03    5.04
   1  15   3   67.74    7.16
  -1 -15   3   64.62    5.66
  -1  15  -3   70.14    8.19
   1  15   4    7.84    6.27
   1 -15   4   12.25    3.96
  -1  15  -4   16.58    6.86
  -1 -15   4   13.28    4.42
  -1  15   4    9.28    7.16
  -1  15   5   71.85    8.12
  -1 -15   5   73.79    6.24
   1  15   5   88.55    7.62
   1 -15   5   83.88    5.80
  -1  15   6    2.55    6.86
   1  15   6    4.38    6.24
   1 -15   6    6.39    4.10
  -1 -15   6    7.78    4.54
   1 -15   7  133.86    8.21
   1  15   7  144.85    9.89
  -1  15   7  160.60   10.46
  -1 -15   7  146.56    8.72
   1  15  -7  148.02   13.55
  -1  15  -7  136.71   13.32
  -1  15   8   -0.12    6.71
   1  15  -8    6.05    9.61
  -1  15  -8    5.47    9.57
   1  15   8    0.55    6.59
  -1  15  -9  122.71   12.64
   1  15  -9  133.94   12.75
  -1  15 -10   10.91    9.93
   1  15 -10    4.97    9.99
   1  15 -11    2.85   10.41
  -1  15 -11   -3.43    9.85
   1  15 -12   30.77   10.83
  -1  15 -12   27.89   10.85
   1  15 -13   24.73   11.26
  -1  15 -13   15.89   11.20
   1  15 -14  335.80   20.67
  -1  15 -14  301.35   20.11
  -1  15 -15  160.12   15.46
   1  15 -15  160.51   15.82
   1  15 -16  332.42   21.68
  -1  15 -16  275.62   20.47
  -1  15 -17    2.37   12.20
   1  15 -17    9.28   12.05
   1  15 -18   37.90    9.52
   1  15 -18   39.70   13.49
  -1  15 -18   40.95   14.02
   1  15 -19   49.67   14.42
  -1  15 -19   50.15   13.28
   1  15 -19   60.07   10.48
  -1  15 -20  487.39   26.43
   1  15 -20  525.78   26.60
   1  15 -20  481.13   22.27
   1  15 -21  100.05   11.80
   1  15 -21  135.60   17.36
  -1  15 -21  111.28   15.79
  -1  15 -22  232.83   18.44
   1  15 -22  212.69   15.43
   1  15 -22  228.90   18.84
  -1  15 -23   13.03   14.10
   1  15 -23   13.42   14.59
   1  15 -23   13.19   11.26
  -1  15 -23    8.76    9.90
   1 -15 -23   10.01   21.03
   1  15 -24    7.73   10.93
   1 -15 -24  -15.73   22.83
  -1  15 -24    5.17   13.43
   1  15 -24   12.06   14.37
  -1  15 -24   15.93   10.81
   1  15 -25  218.74   20.49
  -1  15 -25  191.39   15.48
   1  15 -25  187.89   15.42
  -1  15 -25  181.16   19.99
  -1  15 -26   62.33   12.64
  -1  15 -26   76.64   15.49
   1  15 -26   68.35   16.98
   1 -15 -26    4.20   24.66
   1  15 -26   68.83   13.00
  -1 -15 -26    1.55   22.56
   1  15 -27    7.09   12.58
  -1  15 -27    0.11   11.46
   1  15 -27    3.37   13.22
  -1  15 -27    7.25   14.89
  -1 -15 -27   -8.69   23.56
   1 -15 -27    2.02   22.71
   1 -15 -28    9.01   25.14
   1  15 -28    6.08   11.59
  -1  15 -28    7.14   11.30
  -1 -15 -28   19.27   23.25
  -1 -15 -29   13.76   22.25
   1 -15 -29    5.10   25.39
  -1  15 -29    7.72   11.42
   1  15 -29   18.89   12.02
   1  15 -30  -10.33   12.58
  -1 -15 -30   -1.18   22.22
  -1  15 -30    6.43   11.63
   1 -15 -30   -3.40   23.10
   1 -15 -31   -3.48   23.41
   1  15 -31   68.19   12.37
  -1  15 -31   55.38   11.97
  -1 -15 -31   -4.59   22.11
   1  15 -32   74.73   13.02
  -1  15 -32   78.85   11.96
  -1 -15 -32   -7.07   22.25
   1 -15 -32    3.17   22.72
   1  15 -33    2.24   10.83
  -1  15 -33   -2.09   10.49
   1 -15 -33   -4.44   22.31
  -1 -15 -33   -4.17   20.49
  -1 -15 -34    0.14   20.38
   1 -15 -34   17.09   22.52
   1  15 -34   15.82   11.00
  -1  15 -34    2.93    9.83
   1 -15 -35    0.14   19.70
   1  15 -35    2.58   10.08
  -1  15 -35    1.81    9.10
  -1 -15 -35    2.04   18.99
   1  15 -36   63.69   10.06
  -1  15 -36   64.83    9.34
   1  15 -37   34.49    8.57
  -1 -15 -37  -11.57   16.28
   1 -15 -37    3.85   17.16
   1 -15 -38   -5.09   15.93
  -1 -15 -38   -8.43   13.97
   1 -15 -39   -2.46   13.00
  -1  16   0    2.03    6.43
   1  16   0    0.48    5.54
  -1  16  -1   10.27    6.93
   1  16   1    1.33    5.70
  -1  16   1    2.78    6.69
   1  16  -1    5.38    5.77
  -1  16   2   41.56    7.17
  -1 -16   2   46.57    5.00
   1  16   2   47.08    6.64
  -1  16  -2   37.25    7.35
   1  16  -2   40.50    6.10
  -1  16   3  120.94    9.11
   1 -16   3  101.21    6.71
  -1  16  -3  131.52    9.71
   1  16   3  111.97    8.40
  -1 -16   3  105.07    7.15
  -1 -16   4  387.85   18.78
   1 -16   4  387.41   18.35
  -1  16   4  409.82   19.92
   1  16   4  417.76   19.27
   1 -16   5    9.90    3.98
   1  16   5   13.79    6.68
  -1 -16   5   15.32    4.53
  -1  16   5   10.64    7.28
  -1 -16   6   32.34    4.78
  -1  16   6   26.42    7.38
   1 -16   6   30.41    4.39
   1  16   6   27.19    6.64
   1  16   7  160.56   10.46
  -1  16  -7  155.86   13.83
  -1  16   7  160.13   11.10
  -1 -16   7  158.78    9.19
   1 -16   7  151.03    8.81
  -1  16  -8   77.68   11.50
  -1 -16   8   74.32    6.42
   1 -16   8   69.48    5.72
   1  16   8   75.42    7.77
   1  16  -8   87.09   11.39
  -1  16   8   68.40    8.50
  -1  16  -9  377.45   22.24
   1  16  -9  355.26   22.10
  -1 -16   9  395.11   18.80
   1 -16   9  374.61   18.37
  -1  16   9  434.42   20.06
   1  16   9  443.09   19.58
  -1  16  10   46.68    8.18
   1  16  10   39.66    7.71
  -1  16 -10   39.59   10.91
   1  16 -10   44.95   11.68
  -1  16 -11   26.66   11.04
   1  16 -11   32.60   11.69
  -1  16 -12   -0.27   11.15
   1  16 -12    3.42   10.70
   1  16 -13  167.03   16.09
  -1  16 -13  190.72   16.52
  -1  16 -14  207.14   17.44
   1  16 -14  245.41   17.98
   1  16 -15   23.31   13.09
  -1  16 -15   27.35   12.15
   1  16 -16    5.14   12.39
  -1  16 -16   15.05   12.64
  -1  16 -17   31.23   13.86
   1  16 -17   11.69   13.17
   1 -16 -18    1.33   19.79
   1  16 -18   -0.17   13.66
  -1  16 -18   -1.20   12.07
  -1  16 -19   -4.29   13.78
   1  16 -19    7.43   13.30
   1  16 -19    7.19    9.41
   1 -16 -19   11.06   19.26
   1  16 -20  255.84   15.83
   1  16 -20  282.29   21.08
  -1  16 -20  253.25   19.86
   1  16 -21   17.24   13.68
   1  16 -21   26.93   11.01
  -1  16 -21   13.96   13.78
   1 -16 -21  -14.93   21.01
   1  16 -22   -0.20   14.93
   1  16 -22   -1.20   10.23
   1 -16 -22   -5.74   21.00
  -1  16 -22    0.19   14.53
   1  16 -23   -3.29   10.65
   1 -16 -23    7.43   22.18
  -1  16 -23    1.53   13.60
   1  16 -23    0.78   14.27
   1 -16 -24   -0.18   22.91
   1  16 -24   13.94   11.42
   1  16 -24    3.63   15.22
  -1 -16 -24    3.80   22.52
  -1  16 -24   18.66   14.79
  -1  16 -25   75.91   16.30
   1  16 -25   89.83   12.47
   1  16 -25   74.61   16.85
   1 -16 -25   -4.81   22.59
  -1 -16 -25   -7.03   22.58
   1 -16 -26    8.25   23.73
  -1  16 -26   49.63   16.54
  -1 -16 -26    8.09   22.51
   1  16 -26   53.60   11.81
  -1  16 -26   56.47   11.88
   1  16 -26   35.74   15.19
   1  16 -27   13.21   11.99
   1 -16 -27    0.90   24.10
  -1  16 -27    8.13   11.23
  -1 -16 -27   -4.38   23.30
  -1  16 -28   19.54   11.05
   1  16 -28    9.06   11.86
  -1 -16 -28   -0.17   22.57
   1 -16 -28    0.89   23.71
  -1  16 -29   37.69   11.32
   1 -16 -29    1.57   22.39
  -1 -16 -29   -5.90   22.20
   1  16 -29   26.63   11.52
   1  16 -30   12.86   11.86
  -1 -16 -30    3.82   22.04
   1 -16 -30   -3.06   24.14
  -1  16 -30   14.74   10.87
   1  16 -31   -2.26   10.76
   1 -16 -31  -12.44   23.57
  -1 -16 -31   -0.46   21.40
  -1  16 -31    3.56   10.07
   1 -16 -32    2.96   23.03
  -1 -16 -32   11.31   20.43
  -1  16 -32   -5.16   10.03
   1  16 -32   -6.54   11.35
   1  16 -33    3.93   10.09
  -1 -16 -33   -2.17   19.75
  -1  16 -33    5.08    9.47
   1  16 -34   -3.78    9.73
   1 -16 -34    0.68   19.71
   1 -16 -35   -2.82   18.69
  -1 -16 -35   -3.13   17.02
   1  16 -35    1.01    8.84
   1  16 -36   45.40    8.60
  -1 -16 -36   -8.89   15.53
   1 -16 -36    4.04   17.17
   1 -16 -37   -7.80   15.60
   1  16 -37   22.41    7.12
  -1  17   0   -1.30    6.78
   1  17   0   -0.91    5.83
  -1  17  -1  477.98   21.92
   1  17   1  423.70   20.93
   1  17  -1  504.27   21.26
  -1  17   1  400.22   21.36
   1  17   2    1.45    5.62
  -1  17   2    1.95    6.78
  -1  17  -2    3.90    6.76
   1  17   3  444.27   20.94
  -1  17   3  453.08   21.75
  -1 -17   3  438.02   20.50
  -1  17  -3  474.46   21.98
  -1  17   4  853.28   36.40
  -1 -17   4  758.56   35.34
   1  17   4  877.75   35.92
   1 -17   4  803.02   35.08
  -1  17   5  218.47   13.04
   1 -17   5  202.59   10.78
  -1 -17   5  227.06   11.34
   1  17   5  213.32   12.32
  -1  17   6    3.04    6.96
   1 -17   6    0.27    3.54
   1  17   6   -2.00    5.91
  -1 -17   6   -1.72    4.33
  -1 -17   7   46.14    5.37
  -1  17   7   54.17    7.95
   1  17  -7   56.57   11.82
   1  17   7   41.21    7.14
  -1  17  -7   41.06   11.43
  -1  17   8  296.97   16.23
   1  17   8  282.33   15.71
  -1 -17   8  316.82   15.07
   1  17  -8  300.94   19.59
  -1  17  -8  318.76   20.11
  -1  17  -9  198.29   15.50
  -1  17   9  169.91   11.40
   1  17  -9  167.48   14.65
   1  17  10  460.25   22.09
  -1  17 -10  430.88   25.39
  -1  17  10  474.43   22.68
   1  17 -10  459.59   25.73
   1  17  11   53.74    7.97
   1  17 -11   61.26   12.79
  -1  17 -11   64.02   12.05
  -1  17  11   43.77    8.39
  -1  17 -12  100.01   13.80
   1  17  12  110.57    9.75
   1  17 -12  104.03   14.03
  -1  17  12  106.50   10.36
   1  17 -13   22.31   12.13
  -1  17 -13   18.04   12.70
  -1  17 -14  317.82   21.73
   1  17 -14  368.22   23.00
   1  17 -15   -1.00   12.72
  -1  17 -15   -0.99   12.30
  -1  17 -16  323.25   22.46
   1  17 -16  290.25   21.84
   1  17 -17   -8.30   14.69
  -1  17 -17   -0.89   13.45
   1  17 -18   63.01   13.95
  -1  17 -18   78.08   14.64
   1  17 -19    5.12   15.00
  -1  17 -19   19.52   14.52
   1 -17 -19   -5.13   19.67
   1  17 -20  190.47   17.46
  -1  17 -20  163.84   17.46
   1  17 -21  313.21   17.50
  -1  17 -21  313.03   22.73
   1  17 -21  327.35   23.05
   1  17 -22   71.34   15.00
   1  17 -22   90.34   11.63
  -1  17 -22   82.87   15.13
  -1  17 -23   28.31   15.59
   1  17 -23   16.70   15.85
   1  17 -23   44.28   10.95
   1 -17 -23   -9.93   24.23
  -1  17 -24   44.82   14.04
   1  17 -24   51.11   14.05
   1  17 -24   59.53   11.62
  -1  17 -25   30.65   16.01
   1  17 -25   20.85   11.23
   1 -17 -25   -4.19   23.40
   1  17 -25   18.88   15.77
   1 -17 -26   -5.58   23.86
  -1 -17 -26  -21.91   23.11
   1 -17 -27   -3.97   23.45
  -1 -17 -27   -9.00   22.60
   1  17 -27   56.62   12.05
  -1 -17 -28    0.63   22.63
   1 -17 -28    0.51   22.90
   1 -17 -29   -6.45   23.35
  -1 -17 -29   -7.36   21.35
   1  17 -29   -5.41   10.78
   1  17 -30    8.56   10.56
  -1 -17 -31   -8.66   19.97
   1 -17 -31   -0.91   21.11
   1  17 -31   30.07   10.46
  -1 -17 -32   -1.04   19.41
   1 -17 -32    1.57   20.76
   1  17 -32   13.11    9.81
  -1 -17 -33   -0.12   17.76
   1 -17 -33   -7.12   19.89
   1  17 -33    1.15    9.16
   1 -17 -34   -8.03   18.56
   1  17 -34   29.41    8.97
   1 -17 -35   -2.45   16.84
   1  17 -35    0.53    7.65
   1 -17 -36   -4.04   14.63
   1 -17 -37    3.02   12.82
   1  18   0    6.37    5.87
  -1  18   0    2.55    7.05
  -1  18  -1    8.77    7.04
   1  18   1    5.94    5.80
  -1  18   1    3.20    7.10
  -1  18   2    9.49    6.70
  -1  18  -2   11.91    7.35
   1  18   2    9.64    6.24
   1  18   3  244.05   13.04
  -1  18   3  233.46   13.74
  -1  18   4   17.18    7.13
  -1 -18   4   20.24    4.43
   1  18   4   16.42    6.18
  -1  18   5   19.48    7.28
   1  18   5   19.59    6.46
  -1 -18   5   17.52    4.45
  -1  18   6   73.87    8.72
   1  18   6   65.89    7.42
   1  18  -6   51.84   12.56
   1  18  -7   -6.10   11.28
  -1  18   7    2.63    7.12
   1  18   7   -2.28    6.35
  -1  18  -7    2.07   11.49
  -1  18   8   48.18    8.25
   1  18  -8   28.16   11.73
   1  18   8   44.35    7.00
  -1  18  -8   37.94   11.48
   1  18   9  621.00   27.07
  -1  18   9  579.21   27.37
  -1  18  -9  543.73   30.36
   1  18  -9  552.23   30.73
  -1  18  10    5.46    7.53
   1  18 -10    8.60   11.91
  -1  18 -10    0.60   12.00
   1  18  10    4.01    6.53
  -1  18  11    6.33    7.79
   1  18  11    1.72    6.71
  -1  18 -11    7.41   11.87
   1  18 -11    3.54   11.31
  -1  18  12   18.69    8.38
   1  18 -12   24.83   13.32
   1  18  12   15.21    7.13
  -1  18 -12   16.33   12.13
  -1  18  13  145.89   11.41
   1  18 -13  107.02   14.78
  -1  18 -13  109.19   15.86
   1  18  13  137.77   10.39
  -1  18 -14   15.16   12.92
  -1  18  14    9.35    8.37
   1  18 -14   22.53   12.80
   1  18  14    7.49    7.82
   1  18 -15   34.45   14.10
  -1  18  15   48.94    9.46
  -1  18 -15   39.36   13.03
   1  18  15   42.91    8.61
   1  18 -16    4.80   13.56
  -1  18 -16   11.91   14.25
   1  18 -17   -3.03   14.86
  -1  18 -17   13.98   13.78
   1  18 -18   79.85   14.89
  -1  18 -18   81.08   15.45
  -1  18 -19    5.85   14.47
   1  18 -19   -4.16   14.95
  -1  18 -20   89.52   16.75
   1  18 -20   85.70   16.50
   1  18 -21   19.95   16.26
   1 -18 -21    0.82   21.39
  -1  18 -21   26.30   15.49
  -1  18 -22   16.37   14.54
   1  18 -22   18.49   14.07
   1 -18 -22   -1.00   22.41
  -1  18 -23   44.43   15.94
   1  18 -23   51.54   15.85
   1 -18 -23   -1.01   22.86
   1  18 -24   41.11   11.10
   1  18 -24   34.21   14.67
  -1  18 -24   32.80   13.89
   1 -18 -24   -5.06   23.27
   1 -18 -25   -2.36   23.26
   1  18 -25   88.13   11.74
   1 -18 -26   10.67   21.98
   1  18 -26    9.76   10.69
   1  18 -27    1.86   10.28
   1 -18 -27  -23.09   21.97
   1  18 -28   15.75   10.47
   1 -18 -28   -8.13   21.96
   1 -18 -29    6.29   22.17
   1  18 -29    3.05    9.96
   1 -18 -30    4.97   20.24
   1  18 -30    7.20    9.20
   1  18 -31    8.38    9.14
   1 -18 -31   -1.51   20.00
   1  18 -32   -5.64    8.77
   1 -18 -32    1.02   18.77
   1 -18 -33  -14.07   17.78
   1 -18 -34   -0.10   15.96
  -1  19   0    0.81    7.11
  -1  19   1   15.04    7.65
   1  19   1   15.79    6.49
  -1  19  -1   22.70    7.24
   1  19   2  253.84   14.34
  -1  19   2  277.23   15.31
   1  19   3  409.06   19.84
  -1  19   3  412.53   20.32
   1  19   4   53.79    6.74
  -1  19   4   49.26    8.17
  -1  19   5   79.76    8.97
   1  19   5   74.54    7.70
  -1  19  -6   69.74   12.49
  -1  19   6   60.41    8.56
   1  19  -6   53.29   12.86
   1  19   6   56.30    7.44
  -1  19  -7  113.89   14.70
   1  19  -7  140.10   14.70
   1  19   7  123.89    9.75
  -1  19   7  149.44   10.77
  -1  19   8   82.55    9.59
  -1  19  -8   83.77   13.08
   1  19  -8   82.26   13.18
   1  19   8   83.36    8.42
   1  19   9   39.45    7.16
  -1  19   9   52.09    8.46
  -1  19  -9   40.27   12.89
   1  19  -9   43.82   13.78
   1  19 -10   15.68   12.64
   1  19  10   11.61    7.27
  -1  19 -10   15.52   12.15
  -1  19  10   11.77    7.71
  -1  19 -11   23.87   12.44
  -1  19  11   26.00    8.29
   1  19 -11    9.00   13.20
  -1  19 -12   44.19   13.48
   1  19 -12   47.66   12.86
  -1  19  12   47.80    8.73
  -1  19  13   60.56    9.29
   1  19 -13   44.88   14.77
  -1  19 -13   51.42   13.23
   1  19 -14   25.86   13.25
  -1  19 -14   20.58   14.21
  -1  19  14   36.90    9.09
  -1  19 -15  336.22   23.50
   1  19 -15  331.92   24.43
  -1  19  15  346.20   18.89
   1  19 -16   51.17   14.54
  -1  19 -16   62.78   15.89
  -1  19  16   51.14    9.43
  -1  19  17   26.36    9.04
  -1  19 -17   25.60   15.04
   1  19 -17   25.35   14.96
   1  19 -18   88.47   15.76
  -1  19 -18   95.80   15.33
  -1  19  18   86.12   10.72
  -1  19 -19   34.94   15.97
   1  19 -19   31.43   16.23
  -1  19  19   35.64    9.77
   1  19 -20   -9.15   14.20
  -1  19 -20    9.81   15.22
  -1  19  20   -2.93    8.92
   1  19 -21   70.69   17.45
  -1  19 -21   76.09   16.83
  -1  19 -22   10.03   14.30
   1  19 -22   13.13   13.99
   1  19 -23   21.64   15.28
  -1  19 -23   26.31   15.62
   1 -19 -25   -7.18   21.98
   1 -19 -26    4.38   21.49
   1 -19 -27   14.60   21.31
   1 -19 -28   -6.58   20.61
   1 -19 -29   -5.42   19.96
   1 -19 -30    5.87   19.16
   1 -19 -31    2.41   17.83
  -1  20   0   -1.20    7.18
  -1  20  -1   48.79    8.09
  -1  20   1   42.49    8.18
  -1  20   2  142.23   10.81
  -1  20   3   27.72    7.71
  -1  20   4   59.90    8.01
  -1  20   5    0.07    7.12
   1  20  -5    8.24   12.68
  -1  20   6    0.15    7.37
   1  20  -6   -4.96   12.00
  -1  20  -6    0.62   11.51
   1  20  -7  157.41   16.13
  -1  20  -7  184.03   16.87
  -1  20   7  174.57   12.08
   1  20  -8    4.85   13.06
  -1  20  -8    2.04   12.09
  -1  20   8    1.53    7.81
   1  20  -9  168.54   16.71
  -1  20  -9  173.02   16.97
  -1  20   9  156.04   11.97
  -1  20 -10  314.00   21.64
  -1  20  10  311.50   17.59
   1  20 -10  360.92   23.03
  -1  20 -11    6.12   13.14
   1  20 -11   26.27   13.08
  -1  20  11   30.65    8.30
  -1  20  12  130.85   11.18
  -1  20 -12  139.23   15.58
   1  20 -12  130.96   17.22
  -1  20 -13    1.80   13.97
   1  20 -13    2.54   12.67
  -1  20  13   -0.08    7.86
  -1  20 -14  167.29   17.14
  -1  20  14  186.24   13.01
   1  20 -14  182.92   19.26
  -1  20 -15   43.14   15.61
  -1  20  15   33.27    9.05
   1  20 -15   45.75   14.67
   1  20 -16    5.61   15.42
  -1  20 -16   21.28   13.77
  -1  20 -17    0.99   14.88
   1  20 -17    8.25   14.13
   1  20 -18   10.12   15.90
  -1  20 -18    1.00   14.25
   1  20 -19   87.61   17.00
  -1  20 -19   82.43   16.95
  -1  20 -20   -3.32   13.20
   1  20 -20   -4.44   13.20
   1  20 -21   -7.78   15.56
  -1  20 -21    1.25   15.58
   1  20 -22   28.87   13.43
  -1  20 -22   30.19   13.73
  -1  21   0   -0.29    7.05
  -1  21   1    4.76    7.01
  -1  21   2   39.71    7.95
  -1  21   3    4.57    7.44
  -1  21   4  885.93   39.61
  -1  21  -5    1.65   11.88
   1  21  -5   -4.97   12.72
  -1  21  -6  128.55   15.53
   1  21  -6  159.64   16.16
   1  21  -7   11.75   13.25
  -1  21  -7   -3.12   12.86
   1  21  -8   39.41   14.25
  -1  21  -8   38.20   12.99
  -1  21  -9  113.78   15.96
   1  21  -9   98.68   15.12
  -1  21 -10   44.44   13.60
   1  21 -10   41.97   14.67
   1  21 -11   15.09   13.66
  -1  21 -11   11.14   13.14
  -1  21 -12    5.54   13.33
   1  21 -12    3.19   14.13
   1  21 -13   22.26   14.29
  -1  21 -13   15.59   13.64
  -1  21 -14   50.16   15.80
   1  21 -14   48.26   14.23
  -1  21 -15   44.45   14.07
   1  21 -15   44.63   16.45
  -1  21 -16  205.77   21.50
   1  21 -16  258.62   20.85
   1  21 -17   39.74   16.04
  -1  21 -17   42.07   13.82
  -1  21 -18  160.97   19.40
   1  21 -18  142.23   18.89
   1  21 -19  107.97   15.85
  -1  21 -19  120.00   16.16
   1  21 -20   25.51   16.59
  -1  21 -20   48.80   16.38
   1  22  -4    9.28   12.87
   1  22  -5   12.36   13.17
  -1  22  -5   13.69   13.10
  -1  22  -6  108.38   15.99
   1  22  -6  102.45   15.46
   1  22  -7   38.71   14.36
  -1  22  -7   12.35   12.15
   1  22  -8    8.32   13.50
  -1  22  -8   -1.24   13.50
   1  22  -9   29.45   14.10
  -1  22  -9   47.04   14.85
   1  22 -10   48.17   15.39
  -1  22 -10   42.22   14.39
   1  22 -11   31.29   14.77
  -1  22 -11    6.78   12.75
  -1  22 -12   54.94   15.87
   1  22 -12   39.78   13.89
   1  22 -13  146.52   18.95
  -1  22 -13  163.77   17.15
   1  22 -14    5.67   14.91
  -1  22 -14    1.97   15.08
  -1  22 -15   17.43   14.88
   1  22 -15    5.99   14.01
   1  22 -16    9.23   15.93
  -1  22 -16    1.43   14.80
   1  22 -17   81.33   15.18
  -1  22 -17   95.05   17.02
   1  22 -18    3.35   15.31
  -1  22 -18   -1.44   13.87
   1  23  -3  138.92   17.62
  -1  23  -4   75.16   15.66
   1  23  -4  105.48   16.90
  -1  23  -5  109.15   16.28
   1  23  -5  145.47   17.79
   1  23  -6   53.30   14.72
  -1  23  -6   44.39   13.15
  -1  23  -7   17.46   13.85
   1  23  -7   -2.98   12.81
   1  23  -8   33.66   13.69
  -1  23  -8   37.12   14.77
   1  23  -9   -2.84   14.71
  -1  23  -9   11.72   14.15
   1  23 -10    3.81   14.84
  -1  23 -10   21.49   12.88
  -1  23 -11   31.35   14.77
   1  23 -11   34.78   13.73
   1  23 -12   59.38   14.38
  -1  23 -12   70.84   16.41
   1  23 -13   27.87   15.82
  -1  23 -13   19.73   13.08
   1  23 -14  -12.16   15.63
  -1  23 -14   10.27   14.17
  -1  23 -15   26.20   15.61
   1  23 -15   19.56   13.63
   1  23 -16   38.98   16.36
  -1  23 -16   38.62   13.62
  -1  24  -3    9.40   14.36
   1  24  -3   22.86   13.07
  -1  24  -4   12.97   14.47
   1  24  -4   16.75   12.75
   1  24  -5   43.16   13.40
  -1  24  -5   32.19   14.47
   1  24  -6  102.90   16.77
  -1  24  -6   82.99   16.14
  -1  24  -7    3.00   14.55
   1  24  -7    4.39   14.37
  -1  24  -8   -5.53   13.43
   1  24  -8    6.23   14.97
  -1  24  -9   20.38   13.09
   1  24  -9    5.44   15.11
  -1  24 -10    8.35   12.29
   1  24 -10    0.97   14.59
  -1  24 -11   32.97   15.26
   1  24 -11   30.23   13.41
  -1  24 -12    4.49   13.96
   1  24 -12    6.17   13.53
   1  24 -13   28.54   15.84
  -1  24 -13   15.38   12.92
   1  24 -14   61.27   17.07
  -1  24 -14   63.85   15.37
   1  25  -1   -0.19   13.03
   1  25  -2  124.28   15.72
  -1  25  -2   98.12   16.50
  -1  25  -3   -1.32   13.08
   1  25  -3   -3.60   13.99
  -1  25  -4   98.37   14.49
   1  25  -4   99.37   16.51
   1  25  -5   17.85   12.70
  -1  25  -5   13.98   12.80
   1  25  -6   78.22   16.15
  -1  25  -6   82.27   15.70
   1  25  -7   66.74   14.47
  -1  25  -7   61.03   14.81
  -1  25  -8  144.51   17.98
   1  25  -8  144.87   17.08
  -1  25  -9  -12.19   14.75
   1  25  -9   -7.19   12.60
   1  25 -10   -8.02   14.15
  -1  25 -10   -1.96   14.65
  -1  25 -11   57.25   14.81
   1  25 -11   42.16   15.24
   1  26  -1   15.77   14.44
  -1  26  -1    9.89   14.28
  -1  26  -2   60.91   14.78
   1  26  -2   68.62   14.26
   1  26  -3   31.84   14.95
  -1  26  -3   16.11   12.28
  -1  26  -4    8.47   11.94
   1  26  -4   -4.19   14.04
  -1  26  -5   72.05   13.61
   1  26  -5   76.53   16.36
  -1  26  -6   -9.55   13.33
   1  26  -6    8.38   14.67
  -2   0  -1    4.05    1.38
  -2   0  -2  304.99   12.81
  -2   0  -3    0.79    1.82
  -2   0  -4 2223.83   92.03
  -2   0  -5   -1.06    2.98
  -2   0  -6 5587.06  223.69
   2   0  -6 5222.70  223.79
  -2   0  -7    1.79    4.34
   2   0  -7    3.70    4.71
  -2   0  -8  590.67   27.78
   2   0  -8  709.77   28.20
  -2   0  -9   -1.92    4.99
   2   0  -9    0.31    5.55
   2   0 -10 1515.13   66.27
  -2   0 -10 1619.79   66.21
   2   0 -11    2.84    5.81
  -2   0 -11   -0.74    6.27
  -2   0 -12 4005.19  153.40
   2   0 -12 3375.53  153.23
  -2   0 -13    1.36    6.85
   2   0 -13    0.06    7.28
  -2   0 -14  398.14   19.15
   2   0 -14  364.73   19.12
   2   0 -15   -2.09    7.50
  -2   0 -15    3.45    7.44
   2   0 -16  316.00   18.03
  -2   0 -16  343.77   17.73
   2   0 -17    4.20    8.51
  -2   0 -17    0.96    7.85
  -2   0 -18 1352.60   56.72
   2   0 -18 1222.97   56.69
  -2   0 -19   -1.02    8.35
   2   0 -19    0.79    8.80
  -2   0 -20   16.73    9.08
   2   0 -20   10.21    9.14
   2   0 -21   -4.64    9.82
  -2   0 -21    2.15    9.45
   2   0 -22  387.23   22.22
  -2   0 -22  405.96   22.25
  -2   0 -23   -3.77   10.64
   2   0 -23    1.82   10.19
  -2   0 -24   91.57   12.75
   2   0 -24  109.48   13.66
  -2   0 -24   99.61   12.33
   2   0 -25    1.32   11.86
  -2   0 -25    3.28    9.80
  -2   0 -25    3.98   10.79
   2   0 -26    8.50   11.54
  -2   0 -26    3.44   12.43
  -2   0 -26   14.07   10.64
  -2   0 -27    7.11   11.84
  -2   0 -27   -0.67   12.58
   2   0 -27   -3.14   13.12
  -2   0 -28  274.87   20.62
  -2   0 -28  267.17   19.20
   2   0 -28  292.93   20.85
   2   0 -29    4.53   13.66
  -2   0 -29    5.48   12.87
  -2   0 -29   -1.56   12.69
  -2   0 -30  323.66   22.39
  -2   0 -30  348.70   22.48
   2   0 -30  290.86   23.52
  -2   0 -31   -0.54   13.51
   2   0 -31   -2.73   12.89
  -2   0 -31   -9.02   13.91
  -2   0 -32   61.42   15.70
  -2   0 -32   39.64   15.30
   2   0 -32   56.30   16.02
   2   0 -33    9.66   14.60
  -2   0 -33   -1.67   15.15
  -2   0 -33   -7.46   12.49
  -2   0 -34  351.66   22.87
  -2   0 -35    3.32   15.85
  -2   0 -36   12.18   15.91
   2   0 -37   -2.82   15.58
  -2   0 -37   -1.57   15.36
  -2   0 -38   91.18   15.78
   2   0 -38   95.41   15.84
  -2   0 -39    3.40   14.25
   2   0 -39    3.53   11.52
  -2   0 -40    5.96   13.22
  -2   0 -41    2.55   10.97
  -2   0 -42    2.78   10.97
  -2   1   0 9651.12  397.49
  -2  -1  -1  376.34   17.35
   2   1   1  407.17   17.38
  -2  -1  -2  498.31   21.82
  -2   1  -2  552.04   21.96
  -2   1  -2  524.68   21.77
  -2   1  -3 1597.46   65.50
  -2  -1  -3 1564.66   65.53
  -2   1  -4 2419.77  100.94
  -2  -1  -4 2462.21  100.98
  -2  -1  -5  443.18   19.16
  -2   1  -5  442.36   19.12
  -2  -1  -6  651.86   25.85
   2   1  -6  561.27   25.80
   2  -1  -6  550.06   25.93
  -2   1  -6  625.27   25.67
  -2  -1  -7 1009.76   41.70
   2   1  -7  872.95   41.58
  -2   1  -7  973.08   41.54
  -2   1  -8   53.04    5.70
  -2  -1  -8   63.68    6.09
   2  -1  -8   63.08    6.39
   2   1  -8   46.28    5.55
  -2   1  -9  285.58   14.53
   2   1  -9  294.75   14.70
  -2  -1  -9  335.68   14.69
   2  -1  -9  291.89   15.09
   2  -1 -10  339.32   17.61
  -2  -1 -10  374.36   17.52
  -2   1 -10  365.96   17.41
   2   1 -10  396.83   17.73
  -2   1 -11   83.09    7.24
   2  -1 -11   72.97    7.74
  -2  -1 -11   71.07    7.49
   2   1 -11   77.68    7.46
  -2  -1 -12  368.82   18.26
   2   1 -12  357.70   18.44
  -2   1 -12  357.02   18.05
   2   1 -13  152.88    9.78
   2  -1 -13  134.29   10.11
  -2   1 -13  122.20    9.70
  -2  -1 -13  133.75   10.02
  -2   1 -14  122.73    9.62
   2  -1 -14  118.35   10.01
   2   1 -14  115.28    9.70
  -2  -1 -14  110.26    9.31
  -2  -1 -15   13.07    7.49
  -2   1 -15   17.10    7.58
   2   1 -15   17.16    7.69
   2  -1 -15   14.97    7.62
  -2   1 -16   -0.75    7.61
  -2  -1 -16    3.46    7.77
   2  -1 -16    0.08    8.10
   2   1 -16    3.30    8.14
  -2   1 -17  284.75   15.96
   2  -1 -17  283.15   16.42
  -2  -1 -17  265.28   15.98
   2   1 -17  271.53   16.41
   2   1 -18   13.52    8.66
  -2   1 -18   19.86    8.62
  -2  -1 -18   22.01    8.69
   2  -1 -18   16.53    8.96
   2  -1 -19   61.15   10.15
  -2  -1 -19   64.50    9.68
  -2   1 -19   67.04    9.85
   2   1 -19   60.41   10.12
   2   1 -20  144.74   12.43
   2  -1 -20  158.00   12.87
  -2   1 -20  145.16   13.00
  -2  -1 -20  138.70   12.63
  -2  -1 -21  258.87   16.48
  -2   1 -21  233.41   16.21
   2   1 -21  246.07   16.55
   2  -1 -21  250.07   17.08
  -2  -1 -22  333.98   19.03
   2   1 -22  282.78   18.69
   2  -1 -22  316.77   19.38
  -2   1 -22  283.96   18.59
  -2   1 -23  158.29   14.10
   2   1 -23  174.35   14.43
  -2  -1 -23  171.11   14.55
   2  -1 -23  133.99   14.00
   2  -1 -24   27.85   11.16
  -2   1 -24   26.98   10.34
  -2  -1 -24   28.74   10.91
   2   1 -24   29.65   11.56
  -2  -1 -24   36.32   10.79
  -2   1 -24   23.97   11.29
   2   1 -24   25.07   10.35
   2   1 -25  414.77   23.35
   2  -1 -25  408.73   23.50
  -2   1 -25  380.32   23.11
  -2  -1 -25  380.61   22.96
  -2   1 -25  372.91   20.88
   2   1 -25  375.92   21.77
  -2  -1 -25  371.82   21.52
  -2  -1 -26  251.07   18.77
   2  -1 -26  252.44   18.86
  -2   1 -26  236.11   18.25
  -2  -1 -26  241.82   16.15
   2   1 -26  244.42   16.13
  -2   1 -26  265.09   17.96
   2   1 -26  243.06   19.66
  -2  -1 -27   36.49   12.37
   2  -1 -27   21.42   13.01
  -2   1 -27   31.00   12.30
  -2  -1 -27   27.15   12.22
   2   1 -27   29.76   12.18
   2   1 -27   28.41   12.26
  -2   1 -27   36.83   13.30
  -2  -1 -28   75.15   14.74
  -2   1 -28   76.53   13.51
   2   1 -28   81.84   14.30
  -2  -1 -28   80.91   14.77
  -2   1 -28   66.29   13.72
   2   1 -28   68.31   15.70
   2  -1 -28   79.04   14.40
  -2  -1 -29   14.35   12.68
   2   1 -29   -2.18   13.02
   2   1 -29    4.75   13.14
   2  -1 -29   10.53   13.68
  -2  -1 -29   -0.12   11.43
  -2   1 -29    7.74   12.91
  -2   1 -29   13.14   13.61
   2  -1 -30   10.74   13.70
   2   1 -30   17.33   13.46
   2   1 -30   11.52   11.43
  -2   1 -30   14.36   13.23
  -2  -1 -30   17.70   14.33
  -2  -1 -30    8.73   14.37
  -2   1 -30   14.90   13.92
   2  -1 -31   -3.19   15.03
  -2   1 -31   -1.22   14.65
   2   1 -31    4.46   13.85
  -2   1 -31   -4.89   13.94
  -2  -1 -31   -0.80   14.15
  -2  -1 -31    2.26   12.16
   2   1 -31   -0.39   14.52
  -2  -1 -32   74.47   15.50
  -2   1 -32   74.53   16.35
  -2   1 -32   67.43   14.86
   2   1 -32   75.91   16.25
   2  -1 -32   60.94   15.70
  -2  -1 -32   72.29   15.57
   2   1 -32   62.80   16.36
   2   1 -33    2.90   15.00
  -2  -1 -33    1.57   14.76
  -2   1 -33   -0.59   13.15
   2  -1 -33    3.67   14.94
  -2  -1 -33   -3.03   14.63
  -2   1 -33    4.35   12.61
   2   1 -33    3.16   15.47
  -2   1 -34  159.88   18.63
   2   1 -34  144.50   17.65
  -2  -1 -34  134.84   18.56
   2   1 -35   -4.53   14.24
  -2  -1 -35    6.29   12.91
  -2   1 -35    6.41   15.58
  -2   1 -36    6.40   14.97
  -2  -1 -36    7.77   14.54
   2   1 -36   -7.26   14.19
  -2  -1 -37   28.68   15.31
   2   1 -37   31.25   15.02
  -2   1 -37   31.15   13.95
  -2   1 -38   26.92   13.69
   2   1 -38   39.90   15.35
  -2  -1 -38   20.77   15.02
   2   1 -39   11.06   14.04
  -2  -1 -39   -0.58   14.03
  -2   1 -39    5.29   13.92
  -2  -1 -40   32.29   12.55
  -2   1 -40   24.20   13.98
   2   1 -40   29.82   12.05
  -2  -1 -41    0.88   10.96
  -2   1 -41   -1.77   10.74
   2   1 -41    5.28   12.52
  -2  -1 -42   -0.17   10.08
   2   1 -42    8.53   10.63
  -2   1 -42   -3.82   10.97
   2   1 -43   29.93    9.69
   2   1 -44   -7.82    7.47
   2   1 -45    4.13   12.27
  -2   2   0  227.00   10.12
  -2   2  -1 8187.24  331.04
   2   2   1 7822.28  330.97
  -2  -2  -1 8112.26  330.96
   2   2   2 1961.28   83.83
  -2   2  -2 2105.43   83.91
  -2   2  -3  454.85   21.37
  -2  -2  -3  480.20   21.35
  -2   2  -4 1515.41   64.52
  -2  -2  -4 1595.61   64.61
  -2  -2  -5  154.40    8.08
  -2   2  -5  163.79    8.00
  -2   2  -6  406.45   16.38
   2  -2  -6  378.63   16.71
   2   2  -6  355.53   16.45
   2   2  -7  583.77   25.63
  -2  -2  -7  563.92   25.52
   2  -2  -7  581.39   25.77
  -2   2  -7  618.59   25.49
  -2  -2  -8  725.13   31.24
  -2   2  -8  750.54   31.19
   2  -2  -8  749.73   31.40
   2   2  -8  662.01   31.13
   2  -2  -9  387.47   17.00
  -2   2  -9  340.37   16.31
   2   2  -9  323.69   16.44
  -2  -2  -9  364.74   16.80
   2   2 -10  418.22   19.95
   2  -2 -10  423.37   20.12
  -2  -2 -10  454.09   19.98
  -2   2 -10  416.82   19.61
   2   2 -11   54.40    6.58
  -2   2 -11   64.59    6.58
   2  -2 -11   62.56    7.33
  -2  -2 -11   67.56    7.48
   2  -2 -12  494.33   22.88
  -2  -2 -12  513.13   22.51
   2   2 -12  503.20   22.59
   2   2 -13  229.54   12.66
   2  -2 -13  195.23   12.63
  -2   2 -13  201.71   12.24
  -2  -2 -13  220.92   12.47
   2  -2 -14  133.75   10.35
  -2   2 -14  154.33   10.04
   2   2 -14  136.41   10.27
  -2  -2 -14  121.38   10.26
  -2   2 -15  199.49   11.80
   2  -2 -15  175.60   12.11
  -2  -2 -15  169.60   11.91
   2   2 -15  164.53   12.05
  -2  -2 -16  535.67   25.95
   2  -2 -16  546.91   26.23
   2   2 -16  530.25   25.89
  -2   2 -16  552.37   25.94
   2  -2 -17  253.32   16.00
  -2   2 -17  274.04   15.81
   2   2 -17  257.26   16.03
  -2  -2 -17  274.15   15.87
  -2   2 -18 1003.07   42.14
   2   2 -18  862.82   42.09
  -2  -2 -18  897.63   41.82
   2  -2 -18  944.43   42.29
   2   2 -19  257.40   16.50
  -2  -2 -19  230.73   15.83
   2  -2 -19  263.97   16.62
  -2   2 -19  277.29   16.21
   2   2 -20   24.25    9.71
   2  -2 -20   28.28    9.88
  -2   2 -20   24.19    9.41
  -2  -2 -20   16.79    9.19
   2   2 -21    7.70   10.32
  -2  -2 -21   11.11    9.49
   2  -2 -21    2.90   10.13
  -2   2 -21    5.68    9.46
   2  -2 -22  100.94   12.23
  -2   2 -22  108.83   12.51
  -2  -2 -22  107.95   12.04
   2   2 -22  105.23   12.64
   2   2 -23  291.01   19.37
  -2   2 -23  312.69   18.95
  -2  -2 -23  259.53   18.45
   2  -2 -23  298.22   18.92
  -2  -2 -24   47.74   11.48
   2   2 -24   53.32   10.70
  -2   2 -24   45.61   11.49
   2   2 -24   59.20   12.87
   2  -2 -24   51.62   10.98
  -2   2 -24   49.88    9.16
   2  -2 -24   40.42   12.20
  -2  -2 -24   52.39   10.30
  -2  -2 -25  188.45   17.09
   2   2 -25  215.28   17.15
  -2  -2 -25  203.97   14.78
  -2   2 -25  224.71   17.56
   2  -2 -25  185.24   14.55
   2  -2 -25  217.47   17.72
   2   2 -25  209.36   15.95
  -2   2 -25  227.20   16.09
   2   2 -26    0.47   12.58
   2  -2 -26    6.27   11.98
  -2  -2 -26   -4.76    9.21
   2   2 -26   -4.18   11.40
   2  -2 -26   -1.72   11.05
  -2  -2 -26    1.21   12.21
  -2   2 -26    6.08   10.99
  -2   2 -26    5.47   11.63
  -2   2 -27  136.18   14.60
  -2  -2 -27  131.58   15.12
  -2  -2 -27  131.06   14.05
   2   2 -27  129.87   16.25
   2  -2 -27  134.44   15.44
   2   2 -27  124.26   12.85
  -2   2 -27  125.72   15.24
   2  -2 -27  118.02   13.80
  -2  -2 -28  178.26   18.24
  -2   2 -28  189.96   18.54
   2  -2 -28  202.60   16.92
  -2  -2 -28  221.48   17.90
   2   2 -28  193.01   16.50
   2   2 -28  208.66   18.34
   2  -2 -28  182.68   18.74
  -2   2 -28  204.86   17.43
  -2  -2 -29  191.15   17.69
   2   2 -29  168.57   17.90
  -2   2 -29  156.90   17.73
  -2   2 -29  198.07   17.11
   2  -2 -29  175.63   17.61
  -2  -2 -29  196.24   17.23
   2   2 -29  182.88   17.48
  -2   2 -30   38.81   13.60
   2   2 -30   46.89   15.05
  -2  -2 -30   34.32   13.27
   2  -2 -30   36.32   14.63
   2   2 -30   51.55   15.78
  -2   2 -30   42.80   14.42
  -2  -2 -30   38.65   12.22
  -2   2 -31   19.07   13.16
   2   2 -31   16.02   14.60
  -2   2 -31   18.34   15.00
   2   2 -31   21.44   15.46
  -2  -2 -31   17.68   14.16
  -2  -2 -31   13.19   14.44
   2  -2 -31    9.01   14.41
  -2  -2 -32   28.01   13.14
  -2   2 -32   24.80   13.09
   2  -2 -32   31.68   15.29
   2   2 -32   31.15   13.14
   2   2 -32   28.79   15.06
  -2   2 -32   34.32   13.07
  -2  -2 -32   33.53   13.53
  -2  -2 -33   -0.20   13.73
   2  -2 -33    7.34   14.08
  -2  -2 -33    2.45   15.47
   2   2 -33    8.17   12.76
  -2   2 -33   -9.48   15.20
   2   2 -33    4.71   14.01
  -2   2 -33    0.20   13.15
  -2   2 -34   12.88   16.32
   2   2 -34    3.62   13.42
  -2  -2 -34    5.05   12.80
  -2  -2 -35   84.98   17.03
  -2   2 -35   93.55   17.08
   2   2 -35   95.69   15.46
   2   2 -36    5.16   13.60
  -2  -2 -36   -2.91   14.97
  -2   2 -36    3.00   13.65
  -2   2 -37   91.35   14.57
  -2  -2 -37  100.20   14.64
   2   2 -37   81.03   14.57
   2   2 -38    0.74   13.61
  -2  -2 -38    1.47   12.31
  -2   2 -38    0.13   13.00
   2   2 -39    4.40   14.42
  -2   2 -39    6.67   13.87
  -2  -2 -39   -0.23   12.13
  -2   2 -40   -5.30   13.21
   2   2 -40    5.86   11.34
  -2  -2 -40    7.63   11.71
  -2  -2 -41  155.21   15.13
   2   2 -41  169.56   15.54
  -2   2 -41  147.00   13.92
  -2   2 -42   -2.49   10.05
   2   2 -42    8.09   10.56
  -2   2 -43    5.11    8.46
   2   2 -43   -3.01    9.26
   2  -2 -44  -12.02   16.98
   2   2 -44   11.41    7.19
   2  -2 -45    7.78   13.09
   2   2 -45   -5.13   11.95
  -2   3   0 3422.80  148.69
  -2  -3   0 3766.82  148.65
  -2  -3  -1 2858.56  118.05
   2   3   1 2609.54  118.03
  -2   3  -1 2974.05  118.16
  -2   3   1 2895.25  117.69
  -2   3  -2  774.83   34.85
   2   3   2  883.44   34.81
   2   3   3  667.90   28.07
  -2   3  -3  665.58   28.20
  -2   3  -4 2820.63  118.94
  -2   3  -4 2925.54  118.96
  -2  -3  -5   46.16    5.02
  -2   3  -5   46.82    4.69
   2   3  -6   32.30    4.97
   2  -3  -6   30.71    5.72
  -2  -3  -6   35.83    5.12
  -2   3  -6   37.38    4.54
   2  -3  -7  634.68   27.93
   2   3  -7  632.85   27.75
  -2   3  -7  655.22   27.58
  -2  -3  -7  614.38   27.76
   2   3  -8   17.42    5.30
  -2  -3  -8   24.77    5.85
   2  -3  -8   17.56    5.42
  -2   3  -8   22.94    5.31
   2   3  -9    3.16    5.88
  -2  -3  -9    6.11    5.74
  -2   3  -9    3.76    5.53
   2  -3  -9    2.50    5.84
   2   3 -10  583.42   26.69
   2  -3 -10  538.09   26.64
  -2  -3 -10  608.33   26.64
  -2   3 -10  632.94   26.44
  -2  -3 -11   82.96    8.18
  -2   3 -11   91.73    7.69
   2  -3 -11  100.85    8.99
   2   3 -11  105.98    8.24
  -2   3 -12  445.99   20.70
   2  -3 -12  446.62   21.36
   2   3 -12  484.63   21.02
  -2   3 -13  252.00   14.41
   2  -3 -13  289.64   15.38
   2   3 -13  255.74   14.66
  -2  -3 -13  305.86   14.97
   2   3 -14   18.94    7.51
  -2   3 -14   22.35    6.99
  -2  -3 -14   22.26    7.67
   2  -3 -14   21.45    8.05
   2  -3 -15   12.97    8.20
   2   3 -15   12.72    7.71
  -2  -3 -15   14.07    7.53
  -2   3 -15   19.86    7.32
  -2  -3 -16   59.11    8.91
  -2   3 -16   49.71    8.80
   2  -3 -16   59.32    9.51
   2   3 -16   67.24    9.11
   2  -3 -17  112.63   10.91
  -2  -3 -17  125.78   10.99
  -2   3 -17  117.61   10.74
   2   3 -17  100.79   10.50
  -2  -3 -18  689.42   31.32
   2   3 -18  579.11   30.88
  -2   3 -18  621.82   30.96
   2   3 -19   12.11    9.36
   2  -3 -19   10.73    9.59
  -2  -3 -19    8.51    8.98
  -2   3 -19   13.61    9.23
  -2  -3 -20   -0.31    8.86
  -2   3 -20    4.08    9.58
   2  -3 -20    0.22    9.49
   2   3 -20    5.78   10.01
   2  -3 -21 1476.85   61.72
  -2   3 -21 1444.76   61.59
   2   3 -21 1253.43   61.34
  -2  -3 -21 1352.17   61.20
   2  -3 -22   44.29   11.24
  -2  -3 -22   44.52   11.03
   2   3 -22   46.27   11.12
  -2   3 -22   41.30   10.36
  -2  -3 -23  110.16   13.13
   2   3 -23  112.71   13.21
  -2   3 -23  120.40   13.56
   2  -3 -23  107.18   13.67
  -2  -3 -24   34.25   11.65
   2   3 -24   43.18    8.71
   2  -3 -24   27.30   11.84
  -2  -3 -24   33.65    9.39
   2   3 -24   34.52   11.69
  -2   3 -24   34.09   10.65
  -2   3 -24   29.44   10.82
   2  -3 -24   35.66    8.53
   2   3 -25  853.02   39.21
  -2   3 -25  864.14   39.39
  -2  -3 -25  797.54   38.92
   2  -3 -25  814.58   39.17
   2  -3 -25  881.56   41.31
   2   3 -25  883.87   41.72
  -2   3 -25  845.46   40.86
  -2  -3 -25  784.70   40.77
  -2   3 -26   19.87   11.79
  -2  -3 -26   30.07   12.49
   2   3 -26   17.41   12.94
   2  -3 -26   17.94   12.30
   2   3 -26   14.54   11.98
   2  -3 -26   11.63   11.15
  -2  -3 -26   14.88   10.48
  -2   3 -26   15.33   12.04
  -2   3 -27  112.41   15.11
   2   3 -27  117.29   14.57
   2   3 -27  110.09   14.88
  -2  -3 -27  112.55   14.01
  -2   3 -27  104.98   13.70
   2  -3 -27  105.71   12.15
  -2  -3 -27  116.72   14.80
   2  -3 -27  113.92   15.18
  -2  -3 -28    4.75   11.99
   2  -3 -28   -2.66   12.83
   2   3 -28    0.83   12.97
  -2   3 -28    3.85   13.41
   2  -3 -28    1.01   12.84
  -2   3 -28    2.59   13.05
  -2  -3 -28    8.23   13.43
   2   3 -28   10.31   12.80
   2  -3 -29   23.74   14.71
  -2  -3 -29   32.92   14.10
  -2   3 -29   32.32   12.78
  -2  -3 -29   35.56   13.96
   2   3 -29   33.41   14.38
   2   3 -29   40.69   12.34
   2  -3 -29   36.44   11.14
  -2   3 -29   36.58   11.92
  -2  -3 -30    4.19   11.56
   2   3 -30   -3.65   14.80
   2   3 -30    0.13   11.30
   2  -3 -30   -2.50   13.41
  -2   3 -30   -0.18   13.70
   2  -3 -30    6.01   14.01
  -2  -3 -30    1.84   13.70
  -2   3 -30   -5.14   14.49
   2  -3 -31   -0.25   11.51
  -2   3 -31    9.14   13.64
  -2  -3 -31    8.23   13.72
  -2  -3 -31   10.24   12.70
  -2   3 -31    2.67   14.02
   2   3 -31    6.68   12.02
   2   3 -31    2.38   13.70
   2  -3 -31   15.71   14.85
  -2   3 -32   14.61   14.40
  -2  -3 -32    8.93   14.82
   2  -3 -32    8.87   15.04
  -2  -3 -32    3.90   14.21
   2   3 -32   13.59   13.77
   2  -3 -32   -0.39   14.95
   2   3 -32    8.91   13.82
  -2   3 -32    7.14   12.88
   2  -3 -33   18.66   14.25
   2  -3 -33   17.92   14.90
   2   3 -33   11.51   13.33
  -2   3 -33    7.52   13.57
   2   3 -33   12.82   15.30
  -2   3 -33   18.90   15.68
  -2  -3 -33    3.90   12.40
   2   3 -34   81.66   16.96
   2  -3 -34   73.49   13.61
  -2  -3 -34   82.61   16.67
  -2   3 -34   86.36   17.31
   2  -3 -35    0.90   14.77
  -2   3 -35    7.57   15.29
   2   3 -35   11.54   15.83
  -2  -3 -35    2.00   14.40
  -2  -3 -36    9.80   12.98
   2  -3 -36   15.42   15.09
   2   3 -36    9.81   15.51
  -2   3 -36    3.00   14.23
  -2   3 -37   -1.84   13.85
   2   3 -37   -1.97   13.03
   2  -3 -37    7.11   14.44
  -2  -3 -37    5.18   14.59
  -2   3 -38   14.53   14.17
   2  -3 -38    7.67   13.75
   2   3 -38    5.34   13.53
  -2  -3 -38   16.22   14.81
  -2   3 -39   22.36   14.16
   2  -3 -39    4.84   13.23
  -2  -3 -39   13.52   14.20
   2   3 -39    9.84   14.34
  -2  -3 -40   31.14   12.80
   2   3 -40   20.48   11.82
   2  -3 -40   25.53   11.16
  -2   3 -40   26.74   12.00
  -2   3 -41  -14.27   12.12
   2  -3 -41   13.11   11.45
   2   3 -41    3.82   12.40
   2   3 -42   10.87   10.71
  -2   3 -42    1.76    9.43
   2  -3 -42   -3.85    9.02
   2   3 -43   60.13   10.47
  -2   3 -43   49.08    9.57
   2   3 -44    7.34    7.41
   2  -4   0  411.44   17.43
   2   4   0  427.65   17.50
   2   4  -1  438.23   19.17
  -2   4   1  477.01   19.13
   2   4   2 1322.56   55.11
   2   4   3 1773.30   73.64
   2   4   4   17.20    3.62
  -2   4  -5  607.65   26.24
  -2   4  -6  954.90   42.36
   2  -4  -6  944.70   42.55
  -2   4  -7  347.55   16.97
  -2  -4  -7  397.94   17.25
   2   4  -7  363.84   17.16
   2  -4  -7  370.99   17.39
  -2   4  -8 2083.09   82.40
   2   4  -8 1951.06   82.45
   2  -4  -8 1768.60   82.51
  -2  -4  -8 2054.10   82.56
   2   4  -9  237.13   13.03
  -2  -4  -9  257.99   13.29
  -2   4  -9  260.09   13.06
   2  -4  -9  267.18   13.63
  -2   4 -10  427.79   18.99
   2  -4 -10  405.07   19.46
  -2  -4 -10  433.21   19.39
   2   4 -11   -1.23    6.61
   2  -4 -11    2.55    6.90
  -2   4 -11    1.24    5.86
  -2  -4 -11   -2.34    6.78
  -2   4 -12  649.31   28.20
   2  -4 -12  672.62   28.66
  -2  -4 -12  624.67   28.42
   2  -4 -13   32.61    7.83
  -2   4 -13   28.26    6.88
  -2  -4 -13   24.63    7.62
   2   4 -13   22.15    7.15
  -2   4 -14  283.60   15.81
   2   4 -14  282.46   16.10
  -2  -4 -14  338.59   16.24
   2  -4 -14  295.22   16.62
   2   4 -15    4.51    7.52
  -2   4 -15    8.64    7.35
   2  -4 -15   11.47    8.39
  -2  -4 -15    8.59    8.28
   2  -4 -16   88.57    9.96
  -2  -4 -16   70.99    9.59
   2   4 -16   78.68    9.59
  -2   4 -16   66.13    9.35
   2  -4 -17   46.74   10.02
  -2   4 -17   53.70    9.11
  -2  -4 -17   52.41    9.34
   2   4 -17   57.34    9.52
  -2  -4 -18 1095.80   47.33
  -2   4 -18 1067.38   47.20
   2   4 -18 1089.02   47.38
   2  -4 -18  955.09   47.29
  -2   4 -19  108.89   10.94
  -2  -4 -19   96.28   11.09
   2  -4 -19  132.13   12.30
   2   4 -19   91.33   11.46
   2  -4 -20  206.64   15.82
  -2  -4 -20  246.87   16.01
   2   4 -20  235.91   16.58
  -2   4 -20  259.15   15.80
  -2   4 -21  190.61   14.46
   2   4 -21  203.12   15.08
   2  -4 -21  200.26   15.19
  -2  -4 -21  169.89   14.92
   2  -4 -22    1.41   10.55
  -2  -4 -22    3.01    9.69
  -2   4 -22    3.75    9.97
   2   4 -22    1.55   11.04
   2  -4 -23  214.39   17.57
   2   4 -23  247.95   17.95
  -2  -4 -23  265.94   17.50
  -2   4 -23  245.70   17.46
   2  -4 -24   16.36   10.15
   2   4 -24    7.69   10.92
  -2  -4 -24   12.94   11.35
   2  -4 -24   16.13   11.86
   2   4 -24    3.93   10.72
  -2   4 -24    9.07   10.56
  -2   4 -24   12.90    9.88
  -2   4 -25  310.59   21.14
   2  -4 -25  377.52   22.15
  -2   4 -25  328.95   20.19
   2   4 -25  331.51   20.22
   2  -4 -25  301.47   19.01
  -2  -4 -25  321.87   20.96
   2   4 -25  363.60   21.68
  -2   4 -26   72.13   11.19
   2  -4 -26   84.09   14.63
  -2   4 -26   82.76   13.80
  -2  -4 -26   90.52   13.61
   2   4 -26   79.89   12.29
   2   4 -26   70.58   13.74
   2  -4 -26   76.96   11.73
  -2   4 -27   41.26   13.12
   2  -4 -27   39.72   13.40
   2   4 -27   54.19   11.60
   2   4 -27   48.58   13.74
  -2  -4 -27   46.14   13.05
  -2   4 -27   38.17   13.48
   2  -4 -27   43.76   12.81
  -2   4 -28   41.10   13.01
   2  -4 -28   48.63   13.46
   2   4 -28   38.36   14.93
   2   4 -28   57.34   11.71
   2  -4 -28   43.66   12.63
  -2   4 -28   45.73   12.90
  -2  -4 -28   40.03   13.22
  -2  -4 -29    8.78   12.16
  -2   4 -29    7.13   13.36
   2  -4 -29    1.11   14.16
  -2   4 -29    1.46   12.34
   2   4 -29    5.02   12.62
   2   4 -29   12.01   15.09
   2  -4 -29    2.70   12.29
   2   4 -30    6.53   13.55
  -2   4 -30   22.92   14.91
   2  -4 -30   16.96   14.97
  -2   4 -30   14.56   13.91
   2  -4 -30   23.42   13.96
  -2  -4 -30   22.36   14.18
   2   4 -30    9.65   15.38
  -2   4 -31   22.59   13.13
   2   4 -31   21.95   14.53
  -2  -4 -31   16.54   14.25
  -2   4 -31   22.37   14.71
   2   4 -31   15.99   15.34
   2  -4 -31   14.51   12.61
   2  -4 -31   14.42   13.32
   2  -4 -32   32.57   14.56
  -2   4 -32   37.57   13.85
   2  -4 -32   43.25   14.87
   2   4 -32   44.98   15.74
  -2   4 -32   34.79   14.87
   2   4 -32   39.94   13.53
   2  -4 -33   70.08   15.12
  -2   4 -33   69.88   16.93
  -2   4 -33   66.81   15.05
   2   4 -33   74.59   17.12
   2   4 -33   60.26   15.84
   2  -4 -34  288.21   19.89
  -2   4 -34  294.22   22.52
   2   4 -34  266.75   22.56
   2  -4 -35   50.03   15.57
   2   4 -35   53.39   16.68
  -2   4 -35   61.32   17.13
   2   4 -36   15.77   14.84
  -2   4 -36   21.85   15.35
   2  -4 -36   32.76   15.10
   2  -4 -37   91.91   15.24
   2   4 -37   70.88   14.57
  -2   4 -37   77.38   16.23
  -2   4 -38  152.45   17.50
   2  -4 -38  157.05   16.32
   2   4 -38  123.92   16.63
   2   4 -39    2.18   14.06
   2  -4 -39    0.52   12.89
  -2   4 -39   -0.91   12.59
  -2   4 -40   16.45   12.56
   2  -4 -40   23.44   11.24
   2   4 -40   19.95   11.65
   2   4 -41  181.05   14.58
   2  -4 -41  165.87   14.12
  -2   4 -41  161.69   14.11
   2   4 -42   36.41   10.76
  -2   4 -42   33.65   10.36
   2  -4 -43   18.23   18.44
   2   4 -44   -4.57    7.55
   2  -4 -44   -4.73   15.82
   2   5   0   72.34    3.76
   2  -5   0   60.95    3.45
   2   5  -1   17.19    2.51
  -2   5   2  538.39   22.02
   2   5   2  495.70   22.50
   2   5   3 2049.10   85.10
   2   5   4  265.55   12.17
  -2   5  -5  369.10   15.60
   2   5   5  311.38   14.95
  -2   5  -6  482.35   21.36
   2   5  -6  471.56   21.62
   2   5  -7  535.46   24.04
   2  -5  -7  545.45   24.24
  -2   5  -7  524.60   23.74
   2   5  -8    3.75    5.76
   2  -5  -8    2.28    6.80
  -2   5  -8    5.04    5.32
  -2  -5  -9    9.22    6.36
   2  -5  -9   11.72    6.72
   2   5  -9   16.40    6.02
  -2   5  -9   12.65    6.21
   2   5 -10  721.36   33.90
   2  -5 -10  742.06   34.04
  -2   5 -10  832.32   33.86
  -2  -5 -10  764.12   34.09
   2  -5 -11    4.71    7.12
  -2   5 -11    4.29    6.60
  -2  -5 -11    6.27    6.96
   2   5 -11    5.67    6.17
   2  -5 -12  830.06   35.95
  -2   5 -12  725.22   35.30
  -2  -5 -12  833.54   35.74
   2   5 -12  822.51   35.67
   2   5 -13  132.43   10.37
  -2   5 -13  127.39   10.19
  -2  -5 -13  131.32   10.41
   2  -5 -13  132.36   10.79
  -2  -5 -14  140.89   11.05
  -2   5 -14  165.07   10.92
   2  -5 -14  142.73   11.50
   2   5 -14  124.17   10.86
  -2  -5 -15   18.49    8.00
   2  -5 -15   11.29    8.64
  -2   5 -15   13.98    7.69
   2   5 -15   12.03    7.85
  -2   5 -16  286.28   15.96
   2   5 -16  277.52   16.35
  -2  -5 -16  283.42   16.51
   2  -5 -16  284.97   16.84
   2   5 -17   97.40   10.78
  -2   5 -17  100.14   10.21
   2  -5 -17   86.90   11.29
  -2  -5 -17   97.79   10.79
  -2   5 -18  175.23   13.24
  -2  -5 -18  171.42   13.44
   2  -5 -18  165.03   13.91
   2   5 -18  194.94   13.73
  -2  -5 -19   51.96   10.31
   2   5 -19   50.04   10.17
  -2   5 -19   57.88   10.29
   2  -5 -19   54.82   10.75
   2  -5 -20  115.44   12.84
   2   5 -20  128.24   12.74
  -2  -5 -20  122.22   12.57
  -2   5 -20  111.06   12.00
   2   5 -21   77.20   11.88
   2  -5 -21   88.08   11.81
  -2  -5 -21   76.45   11.54
  -2   5 -21   79.57   11.52
   2  -5 -22   29.75   11.55
  -2   5 -22   35.95   11.10
   2   5 -22   33.77   10.96
  -2  -5 -22   39.62   11.16
   2  -5 -23  144.99   14.75
  -2   5 -23  165.48   15.14
  -2  -5 -23  138.93   14.31
   2   5 -23  152.35   11.97
   2   5 -23  142.12   14.49
  -2   5 -24  200.25   16.84
   2  -5 -24  181.81   16.29
   2  -5 -24  189.88   14.75
   2   5 -24  184.08   13.89
  -2  -5 -24  202.88   16.16
   2   5 -24  184.16   17.03
  -2   5 -24  182.25   15.35
   2   5 -25 1046.59   50.97
  -2  -5 -25 1055.04   50.53
   2  -5 -25 1117.77   48.91
   2  -5 -25 1027.37   50.92
   2   5 -25 1057.93   48.72
  -2   5 -25 1082.95   48.87
  -2   5 -25 1139.31   51.00
   2   5 -26   64.57   13.75
   2  -5 -26   66.67   13.36
  -2   5 -26   50.99   13.42
  -2   5 -26   68.31   12.45
   2   5 -26   69.71   12.00
   2  -5 -26   54.66   11.71
  -2  -5 -26   73.57   13.39
   2   5 -27  177.29   18.36
  -2   5 -27  208.08   17.21
   2   5 -27  203.13   16.67
   2  -5 -27  202.26   17.55
   2  -5 -27  208.94   15.14
  -2  -5 -27  176.88   16.68
  -2   5 -27  193.35   17.92
  -2  -5 -28   -0.88   12.68
   2  -5 -28    7.26   12.94
   2  -5 -28    2.14   11.84
  -2   5 -28    8.66   11.42
  -2   5 -28   10.88   13.45
   2   5 -28    7.29   14.45
   2   5 -28    8.03   12.68
   2   5 -29  616.72   31.88
   2  -5 -29  642.88   33.36
  -2   5 -29  546.72   32.81
  -2   5 -29  613.27   31.99
   2   5 -29  530.68   33.53
   2  -5 -29  625.75   31.58
   2   5 -30    4.87   14.72
  -2   5 -30    8.25   13.73
  -2   5 -30    6.24   14.96
   2  -5 -30    1.08   11.39
   2   5 -30   -6.50   15.49
   2  -5 -30    1.37   14.09
  -2   5 -31    0.68   13.96
   2   5 -31    9.22   14.82
  -2   5 -31   11.86   13.83
   2   5 -31    9.02   15.61
   2  -5 -31   10.12   13.83
  -2   5 -32   15.89   14.69
   2   5 -32    9.83   15.70
   2   5 -32   11.13   15.85
  -2   5 -32    4.20   12.89
   2  -5 -32   12.88   12.38
  -2   5 -33    8.34   14.09
   2   5 -33   -0.42   15.51
   2  -5 -33   -0.13   14.13
   2   5 -34  125.92   18.08
  -2   5 -34  141.31   18.16
   2  -5 -34  134.51   14.94
  -2   5 -35   58.56   16.91
   2  -5 -35   49.79   14.23
   2   5 -35   47.66   15.79
   2   5 -36   30.52   13.81
  -2   5 -36   49.06   15.59
   2  -5 -36   36.31   14.70
  -2   5 -37   20.44   14.37
   2  -5 -37    7.99   13.61
   2   5 -37   16.48   14.28
   2  -5 -38    4.43   12.59
   2   5 -38   14.19   14.46
  -2   5 -38    6.24   12.65
   2  -5 -39    3.72   12.15
   2   5 -39    4.53   11.73
  -2   5 -39    9.99   13.19
  -2   5 -40   -4.44   11.51
   2   5 -40    0.21   12.81
   2  -5 -40    2.85   10.42
   2   5 -41    6.98   10.99
   2  -5 -41   -0.25   10.04
  -2   5 -41    6.37   11.50
   2   5 -42    4.65    9.42
  -2   5 -42    9.84   10.02
   2   5 -43    4.47    9.01
   2  -5 -43    2.76   17.18
  -2   5 -43    5.13    7.77
  -2  -5 -44    3.53   13.78
   2   5 -44    7.21    6.88
   2  -5 -44    0.54   14.37
   2  -6   0 7727.55  310.81
   2   6   0 7327.09  310.88
   2   6   1   80.32    4.81
   2   6  -1   89.36    4.77
   2   6  -2    1.45    3.01
  -2   6   2    4.07    2.42
   2   6   3    3.99    4.05
  -2   6   3    4.53    2.54
   2   6   4  236.89   11.23
  -2   6   4  241.20   10.67
   2   6   5  574.35   25.44
   2   6  -5  622.14   26.34
   2   6   6   28.48    4.56
  -2   6  -6   29.72    5.75
   2   6  -6   19.90    6.29
   2   6  -7   22.90    6.44
  -2   6  -7   19.27    6.20
  -2   6  -8   19.55    6.13
   2   6  -8   25.21    6.04
  -2   6  -9  148.84    9.67
   2   6  -9  152.74    9.99
   2   6 -10  122.19    9.62
  -2   6 -10  128.68    9.38
   2  -6 -10  131.83   10.04
   2   6 -11  106.44    9.10
   2  -6 -11   96.83    9.34
  -2   6 -11   94.80    8.97
   2  -6 -12  488.18   22.48
  -2  -6 -12  414.46   22.22
  -2   6 -12  478.53   22.18
   2   6 -12  450.39   22.31
   2   6 -13   14.08    7.66
  -2   6 -13   20.69    7.41
   2  -6 -13   21.87    8.10
  -2  -6 -13   21.64    7.91
   2   6 -14   42.48    8.56
   2  -6 -14   34.72    9.08
  -2  -6 -14   31.53    8.44
  -2   6 -14   28.95    8.11
  -2  -6 -15   28.42    9.09
   2  -6 -15   32.16    9.12
   2   6 -15   30.60    8.81
  -2   6 -15   30.70    8.29
   2   6 -16   16.97    8.62
  -2   6 -16   24.63    8.74
   2  -6 -16   20.21    8.98
  -2  -6 -16   28.18    9.18
  -2   6 -17  104.73   10.62
  -2  -6 -17  112.76   11.32
   2   6 -17  109.91   10.91
   2  -6 -17  123.13   11.92
   2   6 -18    1.58    9.21
  -2   6 -18    7.63    8.70
   2  -6 -18    2.03    9.60
  -2  -6 -18    3.89    8.81
  -2  -6 -19  136.12   12.61
  -2   6 -19  142.99   12.59
   2  -6 -19  134.49   12.92
   2   6 -19  121.34   12.57
   2   6 -20   20.11   10.28
  -2   6 -20   27.40   10.28
   2  -6 -20   18.94    9.68
  -2  -6 -20   20.47   10.26
   2  -6 -21  696.16   34.47
  -2   6 -21  702.46   34.19
   2   6 -21  628.69   34.02
  -2  -6 -22   -2.10   10.32
  -2   6 -22    3.46   10.53
   2   6 -22   -1.71   10.20
   2  -6 -22    2.18   10.25
  -2  -6 -23  560.60   28.85
  -2  -6 -23  583.65   31.11
   2  -6 -23  649.66   31.76
  -2   6 -23  624.00   31.19
   2   6 -23  610.80   31.43
   2   6 -23  599.24   29.65
   2   6 -24  129.58   15.78
   2  -6 -24  139.59   15.63
  -2  -6 -24  141.11   13.85
   2   6 -24  147.84   14.04
  -2  -6 -24  142.51   15.43
  -2   6 -24  134.91   13.81
   2  -6 -24  145.06   13.48
  -2   6 -24  155.55   15.50
  -2  -6 -25  111.15   13.71
   2  -6 -25  109.61   14.78
  -2   6 -25  129.99   15.52
   2   6 -25  131.52   14.05
   2   6 -25  142.05   16.43
  -2  -6 -25  114.83   14.52
  -2   6 -25  127.98   12.48
   2  -6 -25  128.42   13.45
   2  -6 -26    0.21   11.34
   2  -6 -26   -3.38   12.19
  -2  -6 -26   -0.97   10.43
  -2   6 -26    5.87   11.76
   2   6 -26   13.24   13.59
  -2   6 -26   -4.59   13.09
   2   6 -26   -2.02   11.79
   2  -6 -27    1.61   11.86
  -2   6 -27   -2.08   13.34
   2  -6 -27   -3.92   13.70
   2   6 -27    5.53   14.56
   2   6 -27    7.42   12.94
  -2  -6 -27   -1.57   10.10
  -2   6 -27    3.98   12.86
   2  -6 -28    3.91   13.82
  -2   6 -28    7.74   12.05
  -2  -6 -28    5.97   10.45
   2  -6 -28   -2.80   11.26
   2   6 -28    8.51   13.52
   2   6 -28    3.92   14.35
  -2   6 -28    8.78   13.57
  -2   6 -29   18.43   13.86
   2   6 -29    8.50   14.54
   2   6 -29   18.86   14.15
   2  -6 -29   20.29   11.77
  -2   6 -29   20.27   12.58
   2   6 -30    5.78   14.90
  -2   6 -30   11.58   14.90
   2  -6 -30   -7.27   13.32
  -2   6 -30    3.27   13.28
   2   6 -30    6.24   14.89
   2   6 -31   18.90   15.12
   2   6 -31   17.71   15.21
  -2   6 -31   28.15   15.36
  -2   6 -31    8.19   12.91
   2  -6 -31   27.44   13.17
  -2   6 -32   47.72   15.61
   2   6 -32   51.98   15.56
  -2   6 -32   33.82   13.67
   2   6 -32   48.63   15.60
   2  -6 -32   35.00   13.36
  -2   6 -33   76.08   15.43
   2  -6 -33   89.64   14.85
   2   6 -33   81.22   15.93
  -2   6 -34    7.11   13.78
   2   6 -34   -6.13   13.42
   2  -6 -34    8.53   13.81
  -2   6 -35   10.78   12.77
   2   6 -35   -8.65   13.49
   2  -6 -35    6.57   12.11
   2   6 -36   35.86   15.26
  -2   6 -36   40.52   13.96
   2  -6 -36   25.95   13.24
   2   6 -37   -9.44   15.29
   2  -6 -37   13.48   13.19
  -2   6 -37    3.37   14.18
  -2   6 -38   30.55   14.30
   2  -6 -38   47.83   13.22
   2   6 -38   45.39   13.11
  -2   6 -39   43.50   12.10
   2  -6 -39   47.19   11.89
   2   6 -39   62.12   14.38
  -2   6 -40   18.17   12.13
   2   6 -40   15.91   11.17
   2  -6 -40    7.58    9.75
   2   6 -41    4.88    9.86
  -2   6 -41   -4.18   10.75
   2  -6 -42   10.36   18.68
  -2   6 -42   27.08    9.90
   2  -6 -43   28.50   16.99
  -2  -6 -43   19.95   16.17
  -2   6 -43   33.28    7.91
   2   6 -43   33.03    8.91
   2   6 -44   -1.16    6.31
  -2  -6 -44   -3.08   12.72
   2  -6 -44    4.31   13.93
   2   7   0 1703.84   69.95
  -2  -7   0 1561.31   70.24
  -2   7   0 1615.24   70.48
   2  -7   0 1762.08   69.80
   2   7  -1  232.82   10.90
   2  -7   1  228.26   10.63
  -2  -7  -1  259.76   11.34
  -2  -7   1  246.97   11.42
  -2   7  -1  249.25   12.18
  -2   7   1  218.13   12.08
   2   7   1  251.80   10.95
  -2   7  -2   37.41    6.03
  -2  -7  -2   35.06    4.38
   2   7  -2   35.76    3.88
   2   7   3    4.63    4.13
  -2   7  -3   12.99    5.20
  -2   7   3    4.52    2.72
  -2   7   4   69.57    4.33
  -2   7  -4   67.55    6.86
   2   7   4   81.11    5.75
   2   7   5   82.11    5.68
  -2   7   5   64.55    4.49
  -2   7  -5   68.64    6.91
  -2   7  -6   64.88    7.02
   2   7   6   71.19    5.61
   2   7  -6   60.11    7.13
  -2   7  -7   47.92    6.79
   2   7   7   45.40    4.88
   2   7  -7   52.12    7.21
   2   7  -8    3.28    6.46
  -2   7  -8    4.77    6.16
   2   7   8    5.97    4.45
   2   7  -9  471.62   22.72
  -2   7  -9  488.49   22.48
   2   7 -10  974.90   46.64
  -2   7 -10 1183.39   46.85
   2   7 -11   48.83    8.07
  -2   7 -11   31.36    7.53
   2   7 -12  202.07   13.03
  -2   7 -12  205.58   12.91
   2  -7 -13  652.10   31.23
   2   7 -13  650.89   31.02
  -2   7 -13  703.15   31.03
  -2   7 -14  522.49   23.61
   2  -7 -14  485.16   23.82
   2   7 -15  417.39   22.19
  -2   7 -15  427.62   21.85
   2  -7 -15  441.78   22.47
   2  -7 -16  307.44   17.45
   2   7 -16  259.03   16.39
  -2   7 -16  272.94   16.68
   2  -7 -17  136.64   12.41
   2   7 -17  118.79   11.77
  -2   7 -17  135.07   11.65
   2   7 -18  130.00   11.91
   2  -7 -18  133.79   12.56
  -2   7 -18  140.96   11.90
  -2   7 -19  152.64   13.01
   2  -7 -19  138.02   13.16
   2   7 -19  136.90   12.82
  -2   7 -20  151.26   13.19
   2   7 -20  123.00   13.44
   2  -7 -20  162.95   14.06
   2   7 -21   23.76   10.45
  -2   7 -21   25.34   10.48
   2  -7 -21   21.62   10.76
  -2   7 -22  404.78   22.86
   2  -7 -22  389.61   22.79
   2   7 -22  349.63   22.51
   2  -7 -23  318.35   22.33
   2   7 -23  334.91   20.68
  -2  -7 -23  362.86   20.51
  -2   7 -23  350.36   20.29
   2   7 -23  382.02   22.69
  -2   7 -23  342.43   21.68
   2  -7 -23  393.08   20.20
   2   7 -24   84.62   12.84
  -2   7 -24   79.80   12.33
  -2  -7 -24   72.30   11.92
  -2   7 -24   80.70   13.19
   2  -7 -24   85.38   12.06
   2  -7 -24   76.63   14.60
   2   7 -24   81.36   14.07
  -2   7 -25  729.23   35.11
  -2  -7 -25  719.13   34.75
   2   7 -25  766.74   35.78
   2   7 -25  686.45   37.53
   2  -7 -25  734.05   35.13
  -2   7 -25  743.22   37.61
  -2  -7 -26  179.87   15.20
   2   7 -26  127.66   17.43
   2  -7 -26  166.79   15.24
  -2   7 -26  148.70   17.12
  -2   7 -26  165.88   14.96
   2   7 -26  148.56   15.45
   2   7 -27   85.18   16.08
  -2  -7 -27   99.02   14.61
  -2   7 -27   82.09   15.37
  -2   7 -27   99.62   14.51
   2  -7 -27  103.87   13.73
   2   7 -27   99.59   14.58
  -2   7 -28   58.12   14.10
  -2   7 -28   68.30   14.54
   2   7 -28   70.74   14.01
   2  -7 -28   65.68   13.57
   2   7 -28   66.26   15.28
  -2  -7 -28   52.88   14.13
  -2   7 -29  178.03   17.14
  -2  -7 -29  180.40   17.79
  -2   7 -29  173.29   17.83
   2  -7 -29  226.71   17.03
   2   7 -29  189.21   17.37
   2   7 -29  164.54   18.13
  -2   7 -30  152.02   16.92
   2  -7 -30  141.68   14.46
  -2  -7 -30  143.10   16.55
   2   7 -30  146.76   16.09
  -2   7 -30  145.91   16.02
   2   7 -30  139.68   17.08
   2   7 -31   15.11   13.01
  -2   7 -31    2.00   14.25
   2   7 -31    5.46   12.68
  -2   7 -31   -2.04   13.64
  -2  -7 -31    1.78   14.15
   2  -7 -31   15.43   13.23
  -2   7 -32   14.76   15.41
  -2  -7 -32    0.38   13.01
  -2   7 -32    7.72   15.06
   2  -7 -32    2.89   13.19
   2   7 -32    3.60   12.73
   2   7 -32    5.90   14.63
   2  -7 -33   17.93   12.63
  -2  -7 -33   14.48   12.87
  -2   7 -33   25.18   15.28
   2   7 -33   19.70   14.00
   2   7 -34   14.75   15.36
   2  -7 -34    3.09   13.17
  -2  -7 -34   15.95   14.95
  -2   7 -34   -8.08   15.33
  -2  -7 -35   84.20   14.12
  -2   7 -35   90.67   16.46
   2   7 -35   75.19   16.71
   2  -7 -35   85.67   14.64
   2  -7 -36   33.27   11.76
   2   7 -36   19.78   15.34
  -2  -7 -36   46.23   15.08
  -2   7 -36   38.53   14.18
   2  -7 -37    0.43   11.22
  -2  -7 -37    6.81   12.64
   2   7 -37   -1.37   12.71
  -2   7 -37    3.26   12.61
   2   7 -38   27.97   14.78
   2  -7 -38    3.18   10.87
  -2   7 -38    4.04   13.37
   2  -7 -39    7.57   10.15
  -2   7 -39    2.35   11.44
   2   7 -39    1.39   11.46
  -2   7 -40   -1.74   11.61
   2   7 -40   14.83   11.89
   2  -7 -41    6.59   21.60
  -2   7 -41    0.16   10.22
   2   7 -41   -1.78   10.59
  -2   7 -42   -0.67    8.57
   2  -7 -42    6.43   17.22
   2   7 -42   -0.36    8.44
  -2   7 -43    3.07    6.82
   2  -7 -43    1.87   15.34
   2   7 -43   -1.31    7.88
   2   7 -44   -2.45    5.42
   2  -7 -44    1.40   12.36
  -2  -7 -44   -5.95   11.57
  -2  -8   0  494.68   22.90
   2   8   0  545.01   22.58
  -2   8   0  576.34   23.54
   2  -8   0  513.61   22.28
   2  -8   1  288.12   12.88
  -2   8  -1  270.45   14.24
  -2  -8   1  303.52   13.71
   2   8   1  307.88   13.27
   2   8  -1  287.00   13.19
  -2   8   1  306.25   14.49
  -2  -8  -1  301.32   13.56
  -2  -8  -2   26.25    4.15
   2   8   2   31.08    4.23
  -2   8   2   33.09    6.07
   2   8  -2   27.80    4.02
  -2   8  -2   23.25    5.63
  -2   8  -3   53.30    6.37
   2   8   4   64.24    5.29
  -2   8  -4   75.87    6.85
  -2   8   4   60.67    4.30
   2   8   5   89.73    6.46
  -2   8   5   97.71    5.49
  -2   8  -6  835.39   33.12
   2   8  -6  805.63   33.92
  -2   8   6  731.01   32.12
   2   8   6  727.80   32.58
   2   8  -7  349.99   17.77
   2   8   7  335.29   16.36
   2   8  -8  115.04    9.50
  -2   8  -8  106.07    9.69
   2   8   9  823.32   36.13
  -2   8  -9  790.71   37.12
   2   8 -10   36.67    7.65
   2   8  10   18.06    5.01
  -2   8 -10   41.14    7.29
  -2   8 -11  261.68   14.84
   2   8 -11  272.67   15.18
   2   8 -12  259.98   15.20
  -2   8 -12  238.90   14.62
  -2   8 -13  160.01   11.55
   2   8 -13  127.07   11.45
   2   8 -14   12.17    8.49
  -2   8 -14   11.56    8.36
  -2   8 -15   33.34    9.47
   2   8 -15   29.86    9.11
   2   8 -16  172.83   12.77
  -2   8 -16  122.39   11.96
  -2   8 -17  773.23   36.93
   2   8 -17  804.21   37.20
   2   8 -18   72.11   10.80
  -2   8 -18   71.13   10.47
  -2   8 -19  126.32   12.29
   2   8 -19  119.21   12.57
  -2   8 -20   39.34   10.67
   2   8 -20   49.66   10.89
   2   8 -21   50.52   12.12
  -2   8 -21   58.50   11.87
   2   8 -22   55.06   12.31
  -2  -8 -22   49.71    9.95
   2   8 -22   45.77   11.22
  -2   8 -22   75.38   12.89
   2   8 -23 1486.31   63.76
  -2   8 -23 1453.33   63.25
   2  -8 -23 1414.54   62.81
   2   8 -23 1398.09   65.29
  -2   8 -23 1413.88   65.06
  -2  -8 -23 1452.44   63.28
   2   8 -24  196.57   17.69
   2   8 -24  185.90   15.58
  -2  -8 -24  198.82   14.15
  -2   8 -24  171.15   15.12
  -2   8 -24  160.12   16.56
   2  -8 -24  186.48   14.46
   2   8 -25    1.43   11.20
  -2  -8 -25    3.36   11.65
  -2   8 -25   -2.99   11.69
   2   8 -25    5.10   13.19
  -2   8 -25    4.92   12.46
   2  -8 -25    2.27   11.15
   2   8 -26  171.83   15.10
  -2  -8 -26  175.05   16.08
   2  -8 -26  167.96   15.11
  -2   8 -26  165.93   15.18
   2   8 -26  165.27   17.53
  -2   8 -26  198.79   18.49
   2  -8 -27    4.49   11.62
   2   8 -27   -4.01   13.60
  -2  -8 -27    0.34   11.19
  -2   8 -27    2.60   10.98
  -2   8 -27   -5.48   13.95
   2   8 -27   -0.97   11.02
   2   8 -28   25.58   13.86
  -2   8 -28   44.33   13.48
   2  -8 -28   26.13   12.75
  -2  -8 -28   32.67   11.05
  -2   8 -28   31.45   13.21
   2   8 -28   24.58   11.45
  -2   8 -29   14.09   14.66
   2   8 -29    6.64   14.73
   2   8 -29   -1.95   12.92
  -2   8 -29    6.79   14.02
   2  -8 -29   -0.46   12.80
  -2  -8 -29    5.46   11.33
   2   8 -30   56.26   14.93
  -2   8 -30   63.37   15.96
  -2  -8 -30   50.04   12.51
   2   8 -30   76.75   17.12
   2  -8 -30   67.31   13.76
  -2   8 -30   46.49   16.28
  -2   8 -31   11.29   14.61
   2   8 -31    5.24   15.29
   2  -8 -31    4.59   11.54
  -2   8 -31    5.04   14.61
   2   8 -31   -5.85   15.22
  -2  -8 -31    1.64   11.78
  -2  -8 -32   43.39   13.55
   2  -8 -32   36.53   13.69
   2   8 -32   57.83   16.16
  -2   8 -32   52.94   15.29
   2  -8 -33   61.70   13.46
  -2   8 -33   61.21   15.31
  -2  -8 -33   54.09   15.02
   2   8 -33   52.43   16.44
  -2   8 -34  194.58   19.30
   2  -8 -34  192.02   17.00
   2   8 -34  182.57   18.57
  -2  -8 -34  180.53   17.32
  -2   8 -35   -1.04   15.02
   2  -8 -35    3.26   11.45
   2   8 -35  -12.19   13.35
  -2  -8 -35   -1.08   13.39
  -2   8 -36   14.57   14.77
   2   8 -36   10.20   14.39
  -2  -8 -36   10.14   12.97
   2  -8 -36    7.43   12.56
   2  -8 -37    6.40   12.18
  -2   8 -37    7.52   12.19
   2   8 -37    0.73   13.48
  -2   8 -38   70.24   13.69
   2   8 -38   70.52   13.96
   2  -8 -38   81.36   12.65
   2   8 -39  116.35   13.96
  -2   8 -39  113.82   13.00
   2   8 -40    5.13   11.50
   2  -8 -40   -7.32   22.96
  -2   8 -40    2.90   10.69
   2   8 -41   41.44   10.56
   2  -8 -41    5.59   19.88
  -2   8 -41   29.91    9.61
  -2  -8 -42    9.98   15.75
   2  -8 -42   16.87   18.25
   2   8 -42   14.62    8.59
  -2   8 -42   12.96    7.72
   2  -8 -43    8.06   15.43
  -2   9   0   46.54    6.26
   2   9   0   41.32    4.29
  -2  -9   0   38.83    4.74
   2  -9   0   36.00    3.46
  -2  -9  -1  144.00    7.84
  -2   9   1  148.49    9.16
   2  -9   1  136.48    7.05
  -2   9  -1  137.11    9.25
   2   9  -1  127.85    7.50
   2   9   1  142.10    7.67
  -2  -9   1  164.97    8.05
  -2   9  -2   55.84    6.38
  -2  -9  -2   50.12    4.90
   2   9   2   48.93    4.83
  -2  -9   2   41.84    4.85
  -2   9   2   48.19    6.58
   2  -9   2   48.72    3.87
   2   9  -2   55.67    4.72
  -2   9  -3  237.65   12.25
  -2   9  -4  532.91   25.19
  -2   9   4  584.67   24.30
  -2   9   5   61.33    4.61
   2   9   5   61.00    5.81
  -2   9  -5   67.56    7.13
   2   9   6  816.57   35.72
  -2   9  -6  830.51   36.13
  -2   9   6  806.14   35.20
  -2   9   7   17.07    3.72
  -2   9  -7   10.99    7.01
   2   9   7   16.08    4.47
   2   9  -7   13.56    7.09
  -2   9   8  490.24   20.33
  -2   9  -8  383.50   21.83
   2   9  -8  378.06   22.04
   2   9   8  527.09   21.00
  -2   9  -9 1240.14   49.29
   2   9  -9 1102.17   49.16
   2   9   9 1081.80   47.81
  -2   9 -10   21.22    7.55
   2   9  10   21.42    5.06
   2   9 -10    8.54    7.72
   2   9 -11  179.13   11.83
  -2   9 -11  166.64   11.51
   2   9 -12  827.69   40.92
   2   9  12  911.09   39.31
  -2   9 -13 1588.05   67.20
   2   9 -13 1505.88   67.16
   2   9 -14  146.76   12.82
  -2   9 -14  156.69   12.44
   2   9 -15  516.89   26.32
  -2   9 -15  532.09   26.12
  -2   9 -16   74.08   10.54
   2   9 -16   72.74   10.81
   2   9 -17    1.33    9.04
  -2   9 -17    5.17    9.29
   2   9 -18   45.49   10.69
  -2   9 -18   54.16   10.51
  -2   9 -19   56.15   10.68
   2   9 -19   52.18   11.14
  -2   9 -20   60.35   11.15
   2   9 -20   48.52   11.69
   2   9 -21  405.85   23.89
  -2   9 -21  421.35   23.68
   2   9 -22  177.34   14.55
   2   9 -22  199.65   16.34
  -2  -9 -22  145.71   13.39
  -2   9 -22  165.83   13.51
  -2   9 -22  179.30   16.53
  -2  -9 -23   17.68   11.09
   2  -9 -23   10.90    9.66
   2   9 -23   10.37   10.49
   2   9 -23    4.48   12.90
  -2   9 -23   19.74   11.88
  -2   9 -23   10.14    9.31
  -2  -9 -24   12.95    9.36
  -2   9 -24   15.22    9.80
   2   9 -24   22.36    9.78
  -2   9 -24   20.41   12.11
   2  -9 -24   21.19    9.41
   2   9 -24   18.36   12.88
   2   9 -25  259.71   21.31
   2   9 -25  288.43   19.17
   2  -9 -25  346.75   19.27
  -2  -9 -25  333.96   19.94
  -2   9 -25  295.88   22.18
  -2   9 -25  307.21   19.42
   2   9 -26   14.16   13.49
  -2  -9 -26    8.98   10.85
   2  -9 -26    4.43   11.49
  -2   9 -26    2.72   12.40
   2   9 -26    7.41   12.34
  -2   9 -26    7.55   12.58
  -2   9 -27   10.50   13.75
  -2   9 -27   20.97   13.23
   2  -9 -27   12.28   11.83
   2   9 -27    8.97   15.38
   2   9 -27   12.14   13.49
  -2  -9 -27   20.71   11.97
  -2   9 -28   41.83   15.37
   2  -9 -28   43.50   12.80
   2   9 -28   34.74   16.12
  -2   9 -28   35.96   13.97
  -2  -9 -28   47.83   13.85
   2   9 -28   34.66   14.62
  -2   9 -29   28.28   14.85
  -2   9 -29   33.05   13.60
   2   9 -29   21.12   14.81
   2  -9 -29   38.82   13.18
  -2  -9 -29   25.24   14.19
   2   9 -29   23.75   14.82
   2   9 -30    5.33   14.42
  -2   9 -30    4.05   13.21
   2  -9 -30    9.53   13.05
  -2   9 -30   -6.77   12.93
   2   9 -30    9.71   13.53
  -2  -9 -30   19.25   14.06
   2  -9 -31   11.02   12.48
  -2  -9 -31   18.05   14.80
  -2   9 -31    5.16   12.72
   2   9 -31    1.49   13.70
   2   9 -31    9.96   15.08
  -2   9 -31    7.36   15.11
  -2   9 -32  193.44   17.15
   2   9 -32  200.05   17.37
  -2  -9 -32  175.91   17.64
   2  -9 -32  166.05   15.80
   2   9 -33    4.32   14.58
  -2  -9 -33    6.40   12.47
   2  -9 -33    2.40   12.96
  -2   9 -33   -3.56   13.61
   2  -9 -34   26.86   11.98
  -2  -9 -34   25.12   12.59
   2   9 -34   17.90   15.10
  -2   9 -34   11.88   13.50
   2   9 -35   33.00   14.94
  -2   9 -35   44.86   14.96
   2  -9 -35   44.31   12.81
   2   9 -36   46.73   13.39
   2  -9 -36   53.11   12.62
  -2   9 -36   45.94   14.69
   2   9 -37    2.21   13.41
  -2   9 -37    6.24   12.06
   2   9 -38    3.66   11.40
  -2   9 -38    2.70   12.18
   2  -9 -39   10.25   23.47
  -2   9 -39    4.65   10.48
   2   9 -39   11.47   11.04
   2   9 -40   38.27   10.98
  -2   9 -40   33.83    9.84
   2  -9 -40    5.28   20.81
  -2  -9 -41    5.07   16.59
   2  -9 -41    4.64   17.38
  -2   9 -41    4.68    8.33
  -2   9 -42   -0.78    6.52
   2   9 -42   -3.85    8.08
  -2  -9 -42   -1.89   14.52
   2   9 -43    2.71    6.05
  -2  -9 -43  -16.63   11.95
   2  10   0   47.65    4.95
  -2  10   0   58.15    6.92
  -2 -10   0   60.53    5.08
   2 -10   1   27.89    3.37
  -2  10  -1   30.74    6.43
   2  10  -1   32.63    4.61
  -2  10   1   28.06    6.26
   2  10   1   29.95    4.72
  -2 -10   1   30.28    4.61
  -2 -10  -1   29.98    4.70
  -2  10   2    3.32    6.05
  -2 -10   2    0.73    4.16
   2 -10   2    3.13    3.08
   2  10  -2    1.83    4.07
   2  10   2    1.39    4.07
  -2  10  -2    3.59    6.14
  -2  10   3   15.72    6.16
  -2  10  -3   10.23    6.05
   2  10   3   11.09    4.77
   2 -10   3    8.74    3.15
  -2  10  -4  388.16   18.39
  -2  10   5    7.07    3.37
  -2  10  -5    5.10    6.64
  -2  10   6 1603.08   64.31
  -2  10  -6 1423.04   65.04
   2  10   6 1537.11   64.79
  -2  10   7  278.74   13.12
   2  10   7  291.81   13.80
   2  10  -7  271.21   15.57
  -2  10  -7  301.26   15.97
   2  10  -8  618.07   31.45
  -2  10   8  705.55   29.61
   2  10   8  681.79   30.09
  -2  10  -8  732.12   31.73
  -2  10  -9   10.29    7.62
   2  10   9   11.46    5.31
  -2  10   9   11.61    3.80
   2  10  -9    7.59    7.95
   2  10  10   42.71    5.34
  -2  10  10   47.90    4.87
   2  10 -10   46.10    8.70
  -2  10 -10   28.19    8.51
   2  10  11  327.45   15.54
  -2  10 -11  316.29   17.67
  -2  10  11  332.73   15.07
   2  10 -11  296.56   17.81
   2  10 -12  154.05   12.55
  -2  10 -12  164.53   12.35
   2  10 -13  106.33   11.58
  -2  10 -13  123.76   11.41
   2  10 -14   68.54   10.73
  -2  10 -14   74.71   10.49
   2  10 -15   74.52   11.32
  -2  10 -15   58.70   10.45
   2  10 -16  140.59   13.45
  -2  10 -16  179.64   13.66
   2  10 -17  859.46   42.70
  -2  10 -17  988.84   43.20
   2  10 -18   30.85   11.09
  -2  10 -18   20.85   10.72
  -2  10 -19   54.70   10.99
   2  10 -19   53.81   11.60
  -2  10 -20    7.71   10.83
   2  10 -20    0.95   11.21
   2  10 -21   65.31   12.46
   2  10 -21   57.69   11.19
  -2  10 -21   56.86   11.97
  -2 -10 -21   54.55   10.50
  -2 -10 -22    6.66   10.42
   2  10 -22    1.20   12.05
   2 -10 -22    3.91    9.52
   2  10 -22    7.90    9.01
  -2  10 -22    7.10    9.65
  -2  10 -22    3.14   11.91
   2 -10 -23   26.64   10.27
   2  10 -23   17.46   10.95
  -2  10 -23   12.69   10.43
  -2 -10 -23   18.85   11.34
   2  10 -23   24.12   12.63
  -2  10 -23   22.34   12.27
  -2  10 -24   16.19   11.22
   2  10 -24   11.99   11.95
   2 -10 -24   11.16   10.71
  -2  10 -24    7.30   13.26
   2  10 -24    5.55   12.21
  -2 -10 -24   13.12    9.31
  -2 -10 -25   22.84   12.15
   2  10 -25   18.52   14.48
   2 -10 -25   26.30   10.02
   2  10 -25   25.95   13.13
  -2  10 -25   27.30   13.01
  -2  10 -25   27.74   12.08
   2 -10 -26    7.87   10.89
   2  10 -26    7.75   13.90
  -2 -10 -26    2.13   10.31
   2  10 -26    7.36   12.54
  -2  10 -26    2.83   11.94
  -2  10 -26    1.10   13.24
  -2 -10 -27  136.50   15.34
  -2  10 -27  109.04   17.43
   2 -10 -27  132.75   14.34
   2  10 -27  131.19   14.29
  -2  10 -27  124.46   14.32
   2  10 -27  142.36   17.10
  -2  10 -28   17.65   13.79
  -2  10 -28    2.20   11.77
   2  10 -28   16.33   15.83
   2  10 -28    2.03   11.78
  -2 -10 -28    2.97   13.15
   2 -10 -28    5.59   12.42
   2  10 -29   62.28   17.02
   2  10 -29   39.03   14.04
   2 -10 -29   47.54   13.22
  -2  10 -29   48.28   15.93
  -2 -10 -29   34.60   13.10
  -2  10 -29   39.28   12.87
   2  10 -30   36.50   16.18
  -2  10 -30   41.30   15.98
  -2  10 -30   35.19   13.05
  -2 -10 -30   41.75   12.58
   2 -10 -30   52.19   13.48
   2  10 -30   43.77   15.46
   2  10 -31    2.80   15.37
  -2  10 -31    8.87   12.84
  -2  10 -31    5.55   12.71
  -2 -10 -31   -1.35   11.94
   2  10 -31    9.23   13.17
   2 -10 -31   -0.68   12.47
  -2 -10 -32    3.04   12.76
  -2  10 -32   -4.51   12.77
   2  10 -32    2.13   14.75
   2 -10 -32   -2.14   11.33
  -2  10 -33   -3.30   12.76
   2 -10 -33    7.97   12.54
   2  10 -33   -0.66   13.11
  -2  10 -34  159.66   16.52
   2  10 -34  148.15   17.56
   2 -10 -34  154.69   14.79
   2  10 -35    6.21   14.49
   2 -10 -35   19.90   12.42
  -2  10 -35   28.41   14.17
  -2  10 -36   59.57   13.35
   2  10 -36   65.76   13.68
  -2  10 -37    3.07   11.64
   2  10 -37    4.19   13.17
   2  10 -38   98.64   13.47
  -2  10 -38   77.48   12.01
  -2  10 -39   -0.41   10.08
   2  10 -39    2.45   10.55
   2 -10 -39    6.53   20.16
   2  10 -40    1.82    9.55
  -2  10 -40   -3.36    8.66
  -2 -10 -40    0.68   18.19
   2 -10 -40    7.58   19.74
  -2  10 -41   43.33    7.87
   2  10 -41   58.13    9.55
  -2 -10 -42   -9.65   13.46
   2 -10 -42   -0.64   15.10
   2  10 -42    4.97    6.79
   2 -10 -43   -3.49   11.41
  -2  11   0  197.96   12.04
   2  11   0  233.38   11.05
  -2 -11   0  222.87   11.10
  -2 -11  -1   14.74    4.37
   2  11  -1   16.37    4.27
  -2  11   1   23.86    6.37
   2  11   1   22.86    4.49
  -2 -11   1   31.25    4.80
   2 -11   1   26.05    3.30
  -2  11  -1   12.67    6.32
   2  11   2  154.81    9.09
   2 -11   2  176.67    8.36
   2  11  -2  149.75    9.09
  -2 -11   2  182.23    9.28
  -2  11  -2  161.19   10.31
  -2  11   2  197.34   10.52
   2 -11   3  680.72   30.18
  -2 -11   3  695.14   30.80
   2  11   3  714.35   30.61
  -2  11   3  773.41   31.40
  -2  11  -3  731.03   31.40
   2  11   4  877.64   36.04
  -2  11   4  805.26   36.65
  -2  11  -4  824.33   36.74
  -2  11  -5 1033.73   44.52
  -2  11   6   96.89    6.10
  -2  11  -6   97.19    8.48
  -2  11  -7   43.38    8.88
   2  11   7   57.37    5.96
  -2  11   7   47.10    4.58
   2  11  -7   38.04    8.81
   2  11   8  398.61   19.03
   2  11  -8  368.44   20.69
  -2  11   8  413.71   18.35
   2  11   9    5.11    5.38
  -2  11  -9   24.08    8.39
  -2  11   9    6.79    4.24
   2  11  -9   14.25    8.38
   2  11 -10  736.08   34.88
  -2  11 -10  744.91   34.74
   2  11  10  793.05   33.10
  -2  11  10  733.17   32.45
  -2  11 -11   52.88    9.08
  -2  11  11   56.97    5.30
   2  11 -11   48.34    9.60
  -2  11  12  339.57   16.71
  -2  11 -12  363.96   19.97
  -2  11  13    0.98    4.25
  -2  11 -13   -1.74    8.47
   2  11 -13    7.72    9.44
  -2  11 -14  489.31   24.68
   2  11 -14  446.06   24.82
  -2  11 -15  153.47   13.13
   2  11 -15  121.74   13.11
  -2  11 -16   31.52   10.38
   2  11 -16   47.05   10.67
   2  11 -17  129.62   13.73
  -2  11 -17  152.00   13.64
   2  11 -18  130.53   14.21
  -2  11 -18  139.57   13.68
   2  11 -19   42.67   12.49
  -2  11 -19   41.32   11.91
   2  11 -20    4.93   11.16
  -2  11 -20    8.84   10.88
  -2  11 -21  137.10   14.60
  -2  11 -21  133.68   12.55
  -2 -11 -21  136.70   12.91
   2  11 -21  120.77   12.92
   2  11 -21  122.16   15.01
  -2 -11 -22    6.64   11.01
   2 -11 -22   10.69    8.94
  -2  11 -22   10.73   10.23
   2  11 -22    5.55   11.88
  -2  11 -22    6.44   11.97
   2  11 -22    7.37   11.42
  -2  11 -23  415.24   22.50
   2  11 -23  408.62   22.79
  -2  11 -23  367.10   25.09
   2 -11 -23  440.85   22.31
  -2 -11 -23  431.78   22.86
   2  11 -24   46.28   15.07
  -2 -11 -24   59.92   10.83
   2 -11 -24   52.94   10.61
  -2  11 -24   55.30   14.05
   2  11 -24   51.82   11.37
  -2  11 -24   53.94   11.70
  -2 -11 -25   64.03   13.09
  -2  11 -25   76.92   15.27
   2  11 -25   74.13   14.28
   2  11 -25   81.83   13.49
  -2  11 -25   64.35   12.22
   2 -11 -25   77.49   12.28
   2 -11 -26  138.94   13.71
   2  11 -26  177.43   16.68
   2  11 -26  173.48   18.89
  -2  11 -26  152.27   17.03
  -2 -11 -26  144.63   14.27
  -2  11 -26  162.76   14.63
  -2 -11 -27   38.45   13.51
   2  11 -27   37.14   14.16
  -2  11 -27   29.95   12.20
   2 -11 -27   33.42   11.28
  -2  11 -27   27.07   15.01
   2  11 -27   27.99   15.50
   2 -11 -28   50.16   12.39
  -2  11 -28   65.89   16.12
   2  11 -28   55.83   13.82
  -2 -11 -28   43.23   13.14
  -2  11 -28   52.52   12.85
   2  11 -28   64.47   15.51
   2 -11 -29    1.11   11.89
  -2  11 -29   -3.32   12.15
   2  11 -29    6.92   15.23
   2  11 -29   -0.26   12.18
  -2  11 -29    5.18   13.16
  -2 -11 -29    2.52   11.30
  -2 -11 -30    9.39   12.24
  -2  11 -30    2.87   15.42
   2 -11 -30    8.44   12.04
  -2  11 -30   16.08   12.56
   2  11 -30   17.22   16.15
   2  11 -30    7.82   13.77
  -2  11 -31   79.01   13.94
   2  11 -31   94.59   16.04
   2 -11 -31   73.14   12.77
  -2  11 -32  250.40   18.48
   2 -11 -32  204.63   16.91
   2  11 -32  252.72   19.87
   2  11 -33   32.21   12.99
   2 -11 -33   28.50   12.40
  -2  11 -33   37.10   13.28
   2  11 -34    0.99   13.96
  -2  11 -34    4.09   13.47
  -2  11 -35   14.30   12.35
   2  11 -35   21.34   13.84
   2  11 -36   16.10   12.55
   2 -11 -36   -2.58   24.82
  -2  11 -36   22.96   11.84
  -2  11 -37    9.27   10.82
   2  11 -37    4.46   11.56
   2 -11 -37    8.33   21.68
  -2  11 -38    7.93   10.30
  -2 -11 -38   -0.13   19.43
   2  11 -38   -3.40   11.81
   2 -11 -38   -1.47   22.00
   2 -11 -39    1.06   20.18
   2  11 -39    1.83   10.69
  -2 -11 -39    5.69   18.07
  -2  11 -39   -0.87    8.91
  -2 -11 -40   13.87   16.76
   2 -11 -40    4.54   17.66
  -2  11 -40    3.39    7.60
   2  11 -40    0.29    9.10
  -2  11 -41    9.51    5.99
   2  11 -41   22.20    7.61
   2 -11 -41    1.29   16.61
   2  11 -42    5.44    6.05
   2  12   0   25.69    4.98
  -2  12   0   34.86    6.89
  -2 -12   0   37.64    5.06
   2 -12   1   44.97    3.90
   2  12  -1   35.40    5.29
  -2  12   1   39.64    7.35
  -2  12  -1   39.22    7.10
  -2 -12   1   45.21    5.23
   2  12   1   42.76    5.38
  -2 -12  -1   47.17    5.16
   2 -12   2  683.29   29.76
   2  12  -2  698.63   30.23
  -2  12   2  718.01   31.00
  -2  12  -2  767.08   31.10
   2  12   2  751.60   30.26
   2 -12   3  582.83   26.59
  -2  12   3  645.53   27.87
  -2  12  -3  641.34   28.10
  -2 -12   3  630.23   27.34
   2  12   3  639.59   27.10
  -2  12  -4  247.17   13.66
  -2  12   4  248.78   13.47
   2 -12   4  262.19   11.94
   2  12   4  255.09   12.59
  -2 -12   4  248.49   12.74
   2  12   5  143.08    8.76
  -2  12  -5  156.49   10.29
  -2  12  -6  300.89   15.81
   2  12  -7  300.88   17.29
   2  12  -8   41.97    9.31
   2  12   8   44.31    5.99
  -2  12   8   57.08    5.00
  -2  12  -9  305.49   16.38
  -2  12   9  287.98   13.29
   2  12   9  264.86   13.94
   2  12 -10  424.20   20.49
  -2  12 -10  392.40   20.02
   2  12 -11   37.53    9.45
  -2  12  11   60.17    5.47
  -2  12 -11   41.35    9.21
  -2  12  12    0.36    4.22
   2  12 -12   -2.50    9.15
  -2  12 -12    7.17    8.74
  -2  12 -13  698.05   33.20
   2  12 -13  681.87   33.26
   2  12 -14  599.70   29.28
  -2  12 -14  557.98   28.84
   2  12 -15    8.56   10.55
  -2  12 -15    8.02    9.89
   2  12 -16  108.60   12.72
  -2  12 -16   80.70   11.96
  -2  12 -17   -2.73   10.67
   2  12 -17    5.09   10.64
   2  12 -18  169.75   15.61
  -2  12 -18  145.08   14.74
   2  12 -19  622.26   32.18
  -2  12 -19  607.47   31.89
  -2 -12 -20   77.60    9.85
   2  12 -20   74.46   11.45
   2  12 -20   50.36   12.75
  -2  12 -20   65.19   12.97
  -2 -12 -21    1.15    9.14
  -2  12 -21    8.78   12.53
   2 -12 -21    4.81    8.62
  -2  12 -21    5.25    9.47
   2  12 -21    6.68   12.67
   2  12 -21    6.67    9.29
   2  12 -22    8.22   11.15
   2 -12 -22    7.90    8.77
  -2  12 -22    5.92    9.80
   2  12 -22    4.12   12.22
  -2 -12 -22    4.58    9.74
  -2  12 -22   -3.51   11.75
  -2 -12 -23  116.57   12.13
  -2  12 -23  105.18   12.41
   2  12 -23  105.19   13.91
  -2  12 -23  122.74   15.66
   2 -12 -23  112.65   12.24
   2  12 -23  123.02   15.29
   2 -12 -24   37.78   11.32
  -2  12 -24   45.52   14.06
  -2 -12 -24   35.03   11.28
   2  12 -24   49.67   15.52
   2  12 -24   36.79   11.38
  -2  12 -24   42.90   11.19
   2  12 -25   -0.19   13.20
  -2  12 -25   -2.44   13.89
  -2 -12 -25    6.41   12.24
   2  12 -25    2.78   10.95
  -2  12 -25   -3.88   11.02
   2 -12 -25   -0.60   10.06
  -2  12 -26   33.49   11.57
   2  12 -26   31.64   14.73
   2 -12 -26   22.36   11.93
  -2  12 -26   34.18   14.33
   2  12 -26   35.13   13.35
   2  12 -27   21.39   16.26
  -2  12 -27   11.16   11.52
   2  12 -27   11.55   13.89
  -2  12 -27   13.13   13.67
   2 -12 -27   12.69   11.78
   2  12 -28   36.46   14.17
   2  12 -28   26.81   13.76
   2 -12 -28   29.75   11.51
  -2  12 -28   29.65   15.62
  -2  12 -28   32.75   12.20
  -2  12 -29   -1.20   11.99
  -2  12 -29   -1.06   13.09
   2 -12 -29    3.13   11.07
   2  12 -29    0.22   15.90
   2  12 -29    0.63   12.27
  -2  12 -30    3.97   12.46
   2  12 -30    7.90   13.40
   2 -12 -30   -2.48   10.88
   2  12 -31   -1.52   14.35
  -2  12 -31    5.15   12.89
  -2  12 -32   18.96   13.29
   2  12 -32   21.78   13.44
   2  12 -33   30.37   13.24
  -2  12 -33   30.49   13.22
  -2  12 -34   10.48   11.78
   2 -12 -34   -0.55   23.43
   2  12 -34   22.32   14.28
   2  12 -35   53.75   12.93
  -2  12 -35   51.97   12.59
   2 -12 -35   20.64   26.12
   2  12 -36   78.55   13.75
  -2  12 -36   77.08   12.08
   2 -12 -37   13.67   22.57
   2  12 -37   21.30   11.94
  -2 -12 -37    0.54   19.72
  -2  12 -37    8.07   10.40
   2  12 -38   18.07   10.12
   2 -12 -38    8.19   21.67
  -2  12 -38   15.15    9.24
  -2 -12 -38   -0.85   18.45
  -2  12 -39   91.48    9.61
   2 -12 -39   22.82   20.05
   2  12 -39  116.79   11.19
  -2 -12 -39   22.67   17.55
   2  12 -40    0.82    8.10
  -2 -12 -40    6.19   14.96
   2 -12 -41   -3.23   14.16
   2  12 -41    2.45    6.50
  -2 -12 -41    1.41   12.29
   2 -12 -42   -7.02   11.26
   2  13   0   78.61    6.55
  -2  13   0  100.19    8.65
  -2 -13   0   84.31    6.51
  -2 -13   1   60.21    5.90
   2  13   1   64.48    6.13
  -2  13   1   84.94    8.13
  -2  13  -1   59.80    7.71
   2  13  -1   65.69    6.03
   2  13   2  153.78    9.02
  -2  13  -2  141.68    9.87
  -2 -13   2  159.47    8.92
   2 -13   2  147.62    7.77
  -2  13   2  149.78   10.52
   2  13  -2  156.05    8.83
  -2 -13   3    6.21    4.82
  -2  13   3    5.40    6.57
  -2  13  -3    1.29    7.01
   2  13   3   10.73    5.04
   2 -13   3   10.69    3.49
   2 -13   4   78.56    5.49
  -2  13  -4   89.13    8.33
   2  13   4   81.39    6.99
  -2  13   4   86.70    8.55
  -2 -13   4   84.64    6.66
  -2  13   5  100.22    8.80
   2 -13   5   92.45    5.86
  -2  13  -5   99.11    9.28
  -2 -13   5  106.73    7.26
   2  13   5   88.19    7.30
   2  13   6  607.61   26.32
  -2  13   6  563.26   26.81
   2  13  -7  238.02   15.41
  -2  13  -8    4.17    9.05
   2  13  -8    8.44    9.13
   2  13  -9  236.07   14.35
  -2  13  -9  216.24   13.77
  -2  13  10   13.27    4.37
  -2  13 -10   18.51    9.05
   2  13 -10   14.67    9.35
  -2  13 -11    1.35    9.09
   2  13 -11    5.31    9.64
  -2  13 -12    2.24    9.35
   2  13 -12    1.92   10.18
   2  13 -13  111.68   12.42
  -2  13 -13  121.00   12.32
   2  13 -14   28.33   10.67
  -2  13 -14   30.67   10.16
  -2  13 -15  235.04   17.26
   2  13 -15  276.11   18.54
   2  13 -16   77.47   12.99
  -2  13 -16   67.35   12.12
   2  13 -17   27.29   11.43
  -2  13 -17   27.46   11.80
  -2  13 -18  272.00   19.68
   2  13 -18  312.34   20.59
   2  13 -19   31.28    9.95
  -2  13 -19   26.58   11.76
   2  13 -19   37.64   12.51
   2  13 -20   24.37   13.41
   2 -13 -20   16.16    8.60
   2  13 -20   20.42   10.54
  -2  13 -20   19.23   12.61
   2  13 -21    5.98    9.29
  -2  13 -21   11.08   12.02
   2 -13 -21    9.80    8.77
   2  13 -21   12.44   12.81
  -2  13 -22   63.16   14.01
   2  13 -22   57.00   14.30
  -2  13 -22   67.12   11.05
   2 -13 -22   57.00   10.25
   2  13 -22   60.73   12.06
  -2  13 -23  140.09   16.61
   2 -13 -23  131.47   12.73
   2  13 -23  146.44   14.84
  -2  13 -23  150.32   13.80
   2  13 -23  131.07   16.20
  -2  13 -24    5.64   10.95
   2  13 -24    4.77   14.56
   2  13 -24    6.60   10.92
   2 -13 -24   -2.72   10.66
  -2  13 -24    8.72   14.00
   2  13 -25   24.37   14.13
  -2  13 -25   24.54   11.76
   2 -13 -25   25.97   10.48
   2  13 -25   15.59   11.51
  -2  13 -25   20.09   14.23
  -2  13 -26    6.44   14.32
   2  13 -26    2.37   13.11
  -2  13 -26    7.01   11.81
   2  13 -26   -8.75   15.08
   2 -13 -26   -2.04   11.01
   2  13 -27  226.56   18.71
   2  13 -27  227.50   21.99
  -2  13 -27  205.90   20.26
  -2  13 -27  250.24   17.66
   2  13 -28  189.86   16.67
  -2  13 -28  186.93   20.31
  -2  13 -28  203.11   16.83
   2  13 -28  198.41   18.86
   2  13 -29   18.25   16.42
   2  13 -29   10.27   12.45
  -2  13 -29   16.58   14.66
  -2  13 -29   14.93   13.04
   2  13 -30   10.50   14.39
  -2  13 -30    0.92   12.68
   2  13 -31   62.29   14.77
  -2  13 -31   69.29   13.28
  -2  13 -32    0.11   11.99
   2 -13 -32    3.76   27.05
   2  13 -32    0.12   12.59
   2  13 -33   32.00   14.09
  -2  13 -33   34.46   12.35
   2 -13 -33   -6.37   25.60
  -2  13 -34    8.12   11.48
   2 -13 -34    6.77   23.32
   2  13 -34    6.19   11.92
  -2  13 -35   12.21   10.82
   2  13 -35   21.30   12.98
  -2 -13 -35   -6.76   21.79
   2 -13 -35   12.44   24.66
   2 -13 -36    2.74   20.84
   2  13 -36    1.93   10.78
  -2  13 -36    3.84    9.99
  -2 -13 -36    3.93   20.29
   2  13 -37    9.34   10.45
  -2 -13 -37   -1.47   18.88
  -2  13 -37    3.90    8.97
   2 -13 -37   15.03   21.36
   2 -13 -38   16.11   19.55
   2  13 -38   15.62    9.39
  -2 -13 -38    1.73   16.95
  -2  13 -38    8.39    7.97
  -2  13 -39    0.20    6.60
  -2 -13 -39    0.92   15.35
   2  13 -39    8.52    8.37
   2 -13 -40    6.57   15.35
   2  13 -40   19.57    7.07
  -2 -13 -40   13.00   12.46
   2 -13 -41   -2.51   12.53
  -2 -14   0   46.29    5.46
   2  14   0   42.65    5.96
  -2  14   0   54.10    7.64
  -2 -14   1    5.50    4.70
  -2  14   1    6.74    7.01
   2  14  -1    4.38    4.89
   2  14   1    4.85    4.90
  -2  14  -1    7.52    6.84
   2  14   2    2.52    4.71
  -2  14   2    0.44    6.77
   2  14  -2   10.34    5.16
  -2  14  -2   12.00    7.03
   2 -14   2    4.27    2.92
  -2 -14   2    5.04    4.53
  -2  14   3   88.11    8.23
  -2 -14   3   70.47    6.23
   2  14   3   87.29    6.81
  -2  14  -3   71.93    8.73
   2 -14   3   73.20    5.26
  -2 -14   4  104.22    7.22
  -2  14  -4   96.28    9.01
  -2  14   4  106.98    8.92
   2 -14   4   92.20    6.12
   2  14   4   99.95    7.54
  -2  14   5   27.67    7.20
   2  14   5   25.45    5.52
  -2  14  -5   24.86    7.71
   2 -14   5   28.27    3.91
  -2 -14   5   30.00    5.12
  -2  14   6    7.87    6.84
   2 -14   6   12.87    3.54
   2  14   6   10.74    5.75
  -2 -14   6    6.83    4.87
  -2  14   7   95.94    8.98
   2  14  -7  107.27   11.31
   2  14   7   91.42    7.67
   2  14  -8   13.48    9.21
  -2  14  -8    6.94    9.06
  -2  14  -9   -1.03    9.28
   2  14  -9    3.85    9.33
  -2  14 -10  237.69   16.67
   2  14 -10  298.18   17.68
  -2  14 -11  204.89   14.86
   2  14 -11  181.96   14.99
  -2  14 -12   20.49   10.19
   2  14 -12   28.24   10.62
   2  14 -13  797.56   38.09
  -2  14 -13  781.15   37.99
   2  14 -14   63.20   11.77
  -2  14 -14   73.67   11.85
  -2  14 -15  598.27   29.83
   2  14 -15  542.51   29.78
  -2  14 -16  252.91   17.86
   2  14 -16  222.22   18.27
  -2  14 -17   36.63   12.91
   2  14 -17   41.19   12.50
   2 -14 -18   -0.73   17.48
   2  14 -18   16.15    8.80
  -2  14 -18   16.74   12.05
   2  14 -18   16.92   12.17
   2  14 -19   78.12   15.07
   2  14 -19   71.73   11.56
  -2  14 -19   76.16   13.69
   2  14 -20    9.31   12.41
  -2  14 -20   18.23   13.06
   2  14 -20    4.75   10.19
   2  14 -21    1.51    9.99
  -2  14 -21    3.58   12.94
   2  14 -21   -1.76   13.80
   2  14 -22    3.59   12.58
  -2  14 -22    1.22   12.57
   2  14 -22    2.72   11.45
   2  14 -23    1.41   11.33
  -2  14 -23    5.41   13.89
   2  14 -23    1.30   13.72
   2  14 -24    4.46   10.77
   2  14 -24   11.24   15.08
  -2  14 -24    0.40   10.30
  -2  14 -24    3.25   12.67
  -2  14 -25    9.41   14.89
   2  14 -25   12.26   12.38
   2  14 -25    1.65   13.69
  -2  14 -25   -0.52   10.63
  -2  14 -26    2.44   10.98
  -2  14 -26   -3.42   12.87
   2  14 -26   -5.84   12.75
   2  14 -26   -5.04   15.69
   2  14 -27  242.41   21.28
  -2  14 -27  237.48   17.29
   2  14 -27  232.93   17.82
  -2  14 -27  249.05   21.55
   2  14 -28   56.06   15.82
  -2  14 -28   47.99   14.63
   2  14 -28   48.38   13.31
   2 -14 -28   11.16   26.37
  -2  14 -28   35.02   12.07
   2  14 -29   33.97   13.85
  -2  14 -29   38.72   12.13
   2  14 -30   -3.20   12.37
   2 -14 -30    7.03   25.71
  -2  14 -30   -4.32   11.41
   2  14 -31   17.66   12.20
  -2  14 -31   20.05   12.17
   2 -14 -31  -12.65   25.72
   2  14 -32   71.70   14.28
   2 -14 -32    1.08   25.58
  -2  14 -32   63.89   12.16
  -2 -14 -32   -9.37   22.29
   2  14 -33   11.99   11.81
   2 -14 -33   -4.49   23.92
  -2  14 -33    9.75   10.91
  -2 -14 -33   -2.62   21.65
   2 -14 -34    9.65   22.55
   2  14 -34   99.25   13.71
  -2 -14 -34   10.32   21.29
  -2  14 -34   76.86   11.50
   2  14 -35   17.63   11.10
  -2  14 -35   28.48   10.14
   2 -14 -35   -5.96   22.94
  -2 -14 -35    2.16   19.52
   2  14 -36   25.51   10.36
   2 -14 -36    7.03   19.75
  -2  14 -36   23.90    9.08
  -2 -14 -36   14.46   18.69
  -2 -14 -37    1.31   16.94
   2  14 -37    1.09    9.33
  -2  14 -37    2.96    7.77
   2 -14 -38    6.50   17.14
   2  14 -38    8.96    8.42
  -2 -14 -39    8.35   13.47
   2 -14 -39   18.03   15.95
   2  14 -40    3.41    5.59
   2 -14 -40   -3.59   13.14
  -2  15   0  254.51   13.36
   2  15   0  211.10   11.75
  -2  15   1    4.47    6.95
   2  15   1    1.96    5.50
  -2  15  -1    4.52    6.84
   2  15  -1    1.72    4.86
  -2 -15   1    5.08    4.45
   2  15   2   48.22    6.05
  -2  15  -2   52.98    7.96
  -2 -15   2   55.46    5.58
  -2  15   2   54.29    8.12
  -2  15   3   20.38    7.26
   2 -15   3   18.54    3.64
  -2  15  -3   30.08    7.36
   2  15   3   23.48    5.74
  -2 -15   3   22.86    5.01
   2  15   4   19.98    5.55
  -2 -15   4   14.15    5.08
  -2  15  -4   19.10    7.43
   2 -15   4   19.94    3.55
  -2  15   4   23.21    7.09
   2 -15   5  161.06    8.81
  -2  15  -5  162.44   11.60
  -2  15   5  195.49   11.64
   2  15   5  162.47   10.08
  -2 -15   5  183.45    9.87
  -2 -15   6   78.35    6.48
   2  15   6   75.21    7.02
  -2  15   6   75.91    8.59
   2 -15   6   72.16    5.24
  -2  15  -7   63.05   11.09
   2 -15   7   71.70    5.33
   2  15  -7   73.05   11.17
  -2  15   7   85.19    8.81
   2  15   7   76.83    6.88
  -2 -15   7   69.30    6.43
   2  15   8   90.67    7.83
  -2  15  -8   66.68   11.34
  -2  15   8   89.92    9.17
   2  15  -8   91.31   11.67
   2 -15   8   83.07    6.04
   2  15  -9  368.59   22.50
   2  15   9  441.05   19.81
  -2  15  -9  387.41   22.30
   2  15 -10    7.94   10.09
  -2  15 -10    3.43   10.02
  -2  15 -11   65.82   11.15
   2  15 -11   65.62   11.53
  -2  15 -12   37.65   10.88
   2  15 -12   42.02   11.12
   2  15 -13    6.09   10.62
  -2  15 -13    9.70   10.78
  -2  15 -14   15.30   11.63
   2  15 -14   13.86   11.96
  -2  15 -15  554.93   31.10
   2  15 -15  648.96   31.97
   2  15 -16  248.03   18.04
  -2  15 -16  175.14   17.08
   2  15 -17   45.37   13.72
  -2  15 -17   53.74   13.22
   2  15 -17   52.61    9.83
  -2  15 -18   56.30   13.58
   2  15 -18   63.79   13.92
   2  15 -18   71.10   10.77
  -2  15 -19   38.99   13.77
   2  15 -19   46.65   10.64
   2  15 -19   50.69   14.56
  -2  15 -20   25.89   12.76
   2 -15 -20   -7.28   21.46
   2  15 -20   18.08   10.00
   2  15 -20   15.86   13.22
  -2  15 -21   33.80   14.75
   2  15 -21   37.97   11.69
   2  15 -21   30.29   14.82
   2 -15 -21    2.51   22.57
   2  15 -22  107.68   12.17
   2  15 -22  100.67   15.87
  -2  15 -22   95.24   15.43
   2  15 -23   28.42   11.61
   2  15 -23   22.47   15.46
   2 -15 -23    2.84   22.00
  -2  15 -23   37.28   14.41
   2  15 -24   17.83   13.06
  -2  15 -24   20.30   13.48
   2  15 -24   11.37   12.75
   2 -15 -24    8.18   23.20
   2  15 -25    8.71   16.33
  -2  15 -25  -10.24   15.16
   2  15 -25    9.89   11.69
   2 -15 -25    4.07   25.04
   2  15 -26   11.96   14.69
   2  15 -26    1.60   11.38
  -2  15 -26   -1.24   14.29
   2 -15 -26   -6.56   25.87
   2  15 -27   59.26   13.68
  -2  15 -27   71.14   16.29
   2  15 -27   53.19   15.77
  -2  15 -27   53.90   11.77
   2  15 -28   46.03   13.31
  -2  15 -28   57.15   11.93
  -2 -15 -28    6.54   21.73
   2 -15 -28  -10.92   27.52
   2 -15 -29  -44.00   25.91
   2  15 -29    1.26   11.49
  -2 -15 -29   -1.66   22.88
  -2  15 -29    8.67   10.89
  -2  15 -30    5.40   11.05
   2 -15 -30    4.21   24.05
   2  15 -30   21.75   12.81
  -2 -15 -30   -7.97   22.84
  -2 -15 -31    1.89   22.19
   2  15 -31   64.24   12.79
   2 -15 -31   -1.07   23.30
  -2  15 -31   60.10   11.89
   2  15 -32   -2.31   11.94
  -2 -15 -32    3.62   21.15
   2 -15 -32   27.34   22.62
  -2  15 -32    5.61   10.41
   2  15 -33   27.19   11.37
   2 -15 -33   -4.06   22.27
  -2 -15 -33    2.85   20.22
  -2  15 -33   20.85   10.41
  -2  15 -34   -1.02    9.50
  -2 -15 -34   -2.65   19.73
   2  15 -34   -0.19   11.07
   2 -15 -34   -2.43   22.25
  -2 -15 -35   -8.08   18.53
   2  15 -35    3.42   10.00
   2  15 -36    5.30    9.48
   2 -15 -36    0.13   19.98
  -2 -15 -37   -0.65   14.56
   2 -15 -37    2.60   17.92
   2  15 -37   -0.07    8.50
   2  15 -38    9.97    7.24
   2 -15 -38   -4.88   15.98
   2  15 -39    6.31    5.76
   2 -15 -39   -8.22   13.40
   2 -15 -40    0.31   10.68
  -2  16   0    5.03    7.19
   2  16   0    2.63    5.22
   2  16  -1   69.22    6.72
  -2  16   1   57.81    7.99
  -2 -16   1   65.63    5.69
   2  16   1   50.95    6.60
  -2  16  -1   53.76    8.25
  -2 -16   2  967.50   40.43
  -2  16  -2  877.94   41.16
   2  16   2  949.40   40.18
  -2  16   2  918.23   41.16
  -2  16   3  511.91   24.47
   2  16   3  493.20   23.35
  -2 -16   3  507.44   23.44
   2  16   4    0.27    4.93
  -2 -16   4    0.47    4.54
  -2  16  -4    6.05    7.42
  -2  16   4    4.83    7.11
   2 -16   4    1.93    3.07
   2  16   5   73.83    7.18
  -2  16   5   88.66    8.85
  -2 -16   5   89.63    6.85
   2 -16   5   87.09    5.74
   2 -16   6  182.65    9.50
  -2 -16   6  175.96   10.22
   2  16   6  192.73   10.74
  -2  16   6  191.39   12.00
   2  16   7    8.23    5.52
   2  16  -7    6.51   10.28
   2 -16   7    9.31    3.54
  -2  16  -7    8.84   10.09
  -2 -16   7    8.09    4.59
  -2  16   7    8.66    7.29
   2  16  -8  110.86   13.07
   2  16   8  125.27    8.84
  -2  16   8  123.97   10.25
   2 -16   8  113.78    7.23
  -2 -16   8  121.29    8.19
  -2  16  -8  112.91   12.19
   2 -16   9   39.87    4.55
   2  16  -9   34.00   11.13
  -2  16  -9   39.92   10.47
  -2 -16   9   36.97    5.56
  -2  16   9   45.61    8.24
   2  16   9   38.91    6.47
  -2  16  10   44.39    8.45
   2  16 -10   29.84   11.34
   2  16  10   37.61    6.74
  -2  16 -10   27.80   10.95
   2  16 -11   45.05   11.58
  -2  16 -11   50.43   11.52
   2  16 -12  132.99   14.24
  -2  16 -12  130.18   13.98
  -2  16 -13   98.55   14.10
   2  16 -13   90.35   13.83
  -2  16 -14  174.00   16.26
   2  16 -14  209.76   17.07
   2  16 -15  326.59   21.14
  -2  16 -15  288.50   20.70
   2  16 -16   13.38    8.68
   2  16 -16   25.06   13.40
   2 -16 -16   -4.41   18.60
  -2  16 -16   13.65   11.93
  -2  16 -17  125.49   15.92
   2  16 -17  146.02   12.24
   2  16 -17  155.67   15.89
   2  16 -18   91.84   15.59
   2  16 -18  112.73   11.27
  -2  16 -18  103.22   15.48
   2  16 -19   86.17   11.58
  -2  16 -19  107.75   15.30
   2  16 -19   91.47   15.00
   2  16 -20   15.53   10.62
  -2  16 -20    6.07   14.14
   2 -16 -20   -4.93   22.37
   2  16 -20   31.11   14.67
   2 -16 -21   -3.22   20.54
   2  16 -21   11.38   10.11
   2  16 -21    3.09   13.82
  -2  16 -21    7.86   12.75
   2  16 -22    0.93   11.15
   2 -16 -22    1.57   22.65
  -2  16 -22    3.40   14.22
   2  16 -22    6.64   15.09
   2  16 -23  144.20   13.57
   2  16 -23  134.70   16.48
  -2  16 -23  146.01   16.42
   2  16 -24    9.14   15.72
  -2  16 -24    1.55   14.29
   2 -16 -24    0.91   24.53
   2  16 -24    9.93   10.92
   2 -16 -25    2.02   23.01
   2  16 -25   11.68   14.10
   2  16 -25    2.73   12.12
  -2  16 -25    0.84   14.08
   2 -16 -26   -4.61   23.79
   2  16 -26   12.23   11.73
  -2  16 -26   16.90   15.12
   2  16 -26    8.72   15.65
  -2 -16 -27    1.13   21.71
   2  16 -27   20.64   11.65
   2 -16 -27   -7.92   25.64
  -2 -16 -28   -1.60   22.64
   2 -16 -28  -60.01   25.88
  -2 -16 -29  -15.09   22.00
   2 -16 -29   -1.61   25.87
   2  16 -29    9.89   11.49
  -2 -16 -30   -1.37   21.52
   2 -16 -30  -13.25   25.02
   2  16 -30   48.68   12.25
  -2 -16 -31   -2.34   20.68
   2  16 -31    2.22   11.25
   2 -16 -31   -3.53   23.60
   2 -16 -32    8.15   22.82
   2  16 -32    4.41   11.13
  -2 -16 -32   -1.52   19.78
   2  16 -33   69.67   11.34
  -2 -16 -33  -18.48   20.16
   2 -16 -34   -8.06   20.53
  -2 -16 -34  -16.74   18.60
   2  16 -35   32.42    9.53
   2 -16 -35   -2.15   19.49
   2 -16 -36   -0.11   17.20
   2  16 -36    4.34    8.36
   2 -16 -37   -2.54   16.11
   2  16 -37    3.19    7.24
   2 -16 -38   -6.26   13.99
   2 -16 -39    7.07   10.77
   2  17   0    6.93    5.19
  -2  17   0   11.73    7.27
  -2  17  -1   12.19    7.46
  -2  17   1   12.80    7.01
   2  17   1    6.68    5.11
  -2  17   2  828.82   34.45
  -2 -17   2  752.88   33.15
   2  17   2  713.07   33.05
  -2  17  -2  773.51   34.30
  -2  17   3    4.42    7.29
  -2  17  -3    6.13    7.47
  -2 -17   3    5.20    4.32
   2  17   3    4.49    5.33
   2  17   4   60.45    6.53
  -2 -17   4   65.74    5.92
  -2  17   4   68.30    8.55
  -2  17  -4   77.19    9.13
  -2  17   5  133.80   10.37
  -2 -17   5  127.12    8.13
   2  17   5  119.68    8.51
   2  17  -6   56.05   12.30
  -2 -17   6   56.52    5.95
  -2  17   6   65.34    8.84
   2  17   6   54.49    6.93
  -2  17  -7  369.08   24.54
   2  17  -7  366.27   24.65
  -2 -17   7  476.22   21.18
  -2  17   7  491.61   22.40
   2  17   7  464.78   21.22
  -2  17  -8  151.53   14.38
  -2  17   8  156.24   11.10
   2  17  -8  117.28   13.96
   2  17   8  136.63    9.47
   2  17  -9  372.07   23.53
   2  17   9  387.15   19.73
  -2  17  -9  457.34   23.80
  -2  17   9  450.74   21.03
  -2  17 -10  118.37   13.69
   2  17 -10  151.10   15.32
   2  17  10  139.65    9.66
  -2  17  10  135.18   11.05
  -2  17 -11   22.68   11.42
   2  17  11   19.80    6.86
   2  17 -11   27.02   11.60
  -2  17  11   11.19    8.19
   2  17 -12    6.64   11.34
  -2  17 -12    9.93   11.28
   2  17  12    3.25    6.55
  -2  17  12    7.55    8.32
   2  17  13    6.74    7.15
   2  17 -13   10.92   12.86
  -2  17 -13    8.21   12.09
  -2  17 -14  101.88   14.28
   2  17 -14  130.74   15.10
   2  17 -15    9.13   13.23
  -2  17 -15   -1.64   11.99
   2  17 -16  144.79   16.88
  -2  17 -16  129.11   15.96
   2  17 -17   53.08   13.92
  -2  17 -17   55.28   14.51
   2  17 -18  281.95   21.64
  -2  17 -18  230.84   19.96
   2  17 -18  262.14   16.58
   2  17 -19    1.72   13.40
   2  17 -19    7.72    9.71
  -2  17 -19   15.93   14.44
   2  17 -20   52.10   15.80
   2  17 -20   47.80   11.20
   2 -17 -20    1.49   20.81
  -2  17 -20   37.69   13.49
   2 -17 -21   -5.62   23.09
   2  17 -21    6.35   10.39
  -2  17 -21   16.26   14.88
   2  17 -21    6.39   14.34
  -2  17 -22   54.45   15.24
   2  17 -22   46.05   11.48
   2  17 -22   47.54   16.03
  -2  17 -23   -0.97   14.23
   2  17 -23    3.81   11.39
   2  17 -23    4.01   15.26
   2 -17 -23   -0.71   23.48
   2  17 -24   -0.52   10.77
   2  17 -24    4.34   14.24
  -2  17 -24   -1.80   14.51
   2 -17 -24    0.89   23.54
   2  17 -25   -3.36   11.51
   2  17 -25   -2.41   15.91
  -2  17 -25   12.46   14.62
   2 -17 -25   -2.33   24.46
   2  17 -26   72.54   12.63
   2 -17 -26  -13.63   25.16
   2 -17 -27    3.02   22.35
   2  17 -27    3.75   11.09
   2 -17 -28   -0.17   25.32
   2  17 -28   10.65   11.82
   2  17 -29   24.40   11.32
   2  17 -30   62.21   11.95
   2 -17 -30    3.11   22.33
   2 -17 -31   -7.96   21.87
   2  17 -31    8.04   10.27
   2  17 -32   50.64   10.96
   2 -17 -32   -5.87   20.51
   2 -17 -33   -4.22   19.74
   2  17 -33    8.17    9.81
   2  17 -34    8.48    8.93
   2 -17 -34   -3.35   19.24
   2 -17 -35   -4.99   17.39
   2  17 -35   12.91    8.16
   2  17 -36    3.13    7.05
   2 -17 -36   -7.42   15.73
   2 -17 -37   -4.66   13.90
   2 -17 -38    3.84   10.90
  -2  18   0  119.65   10.43
   2  18   1  111.99    8.13
  -2  18   1  119.74   10.11
  -2  18  -1  117.89   10.29
  -2  18   2  254.37   14.43
   2  18   2  201.36   12.60
   2  18   3  670.01   31.18
  -2  18  -3  737.00   32.58
  -2 -18   3  686.13   31.26
  -2  18   4   59.28    8.85
  -2 -18   4   60.37    5.94
   2  18   4   63.40    6.68
  -2  18   5   40.40    8.05
   2  18   5   38.01    6.02
  -2  18   6   37.64    8.28
   2  18   6   27.11    5.91
   2  18  -6   24.35   12.21
  -2  18   7   51.30    8.72
  -2  18  -7   59.92   11.98
   2  18   7   50.69    6.83
   2  18  -7   73.15   12.58
  -2  18   8   35.92    8.48
  -2  18  -8   29.29   11.37
   2  18   8   31.25    6.54
   2  18  -8   14.99   11.39
  -2  18  -9  157.35   15.13
  -2  18   9  166.39   11.85
   2  18  -9  176.64   16.11
   2  18   9  156.49   10.35
  -2  18  10   99.36   10.22
   2  18 -10   80.00   13.83
   2  18  10  116.85    8.93
  -2  18 -10   89.92   13.92
   2  18 -11  368.73   24.70
   2  18  11  419.66   20.05
  -2  18  11  436.24   21.26
  -2  18 -11  368.41   24.27
   2  18 -12   37.29   12.40
   2  18  12   30.91    7.16
  -2  18  12   42.22    9.21
  -2  18 -12   36.12   12.13
   2  18 -13   68.94   14.38
  -2  18  13   49.05    9.23
  -2  18 -13   58.59   13.59
   2  18 -14   85.53   14.89
  -2  18  14   88.05   10.66
  -2  18 -14   71.18   14.25
  -2  18 -15   23.51   13.11
   2  18 -15   30.19   13.93
  -2  18  15   21.24    8.92
  -2  18 -16   -8.31   14.45
   2  18 -16   -5.77   14.62
   2  18 -17  318.17   23.20
  -2  18 -17  367.07   24.16
   2 -18 -18   -1.26   19.99
   2  18 -18    6.32   14.37
  -2  18 -18    0.37   12.63
  -2  18 -19  325.43   22.18
   2  18 -19  351.06   22.46
   2  18 -20   -7.50   10.33
   2 -18 -20    7.30   21.24
   2  18 -20    8.16   14.39
  -2  18 -20    0.79   12.95
   2 -18 -21    6.77   23.07
  -2  18 -21   25.64   15.68
   2  18 -21   22.80   10.30
   2  18 -21    8.01   15.88
  -2  18 -22   26.19   13.47
   2  18 -22   20.81   10.99
   2  18 -22   12.61   14.10
   2 -18 -22    3.26   21.42
   2 -18 -23  -15.44   22.35
   2  18 -23   14.84   10.82
  -2  18 -23   17.73   14.87
   2  18 -23   17.34   15.38
   2  18 -24   -2.09   10.50
   2  18 -24    5.42   12.68
  -2  18 -24    4.03   13.42
   2 -18 -24   18.12   22.39
   2 -18 -25   -2.78   23.24
   2  18 -25   37.12   11.70
   2 -18 -26    5.68   24.00
   2  18 -26    3.45   10.63
   2 -18 -27   -7.44   23.40
   2  18 -27   50.93   11.32
   2 -18 -28   -2.30   22.44
   2  18 -28   27.82   10.67
   2  18 -29    2.90   10.11
   2 -18 -29   12.20   22.00
   2 -18 -30   -0.76   21.38
   2  18 -30    2.76    9.85
   2 -18 -31   -2.27   20.70
   2  18 -31   16.02    9.80
   2 -18 -32   -6.33   19.07
   2  18 -32    4.11    9.04
   2 -18 -33    5.17   18.09
   2  18 -33    0.68    8.26
   2 -18 -34    0.43   16.90
   2  18 -34   11.82    7.79
   2 -18 -35  -21.98   15.76
   2 -18 -36   -9.05   13.14
  -2  19   0  255.02   15.06
  -2  19  -1   -0.95    7.71
  -2  19   1    0.89    7.87
  -2  19  -2   42.79    8.42
  -2  19   2   41.10    8.22
  -2  19   3  373.16   19.36
  -2  19   4   -0.44    7.50
  -2  19   5   49.44    8.68
  -2  19  -6  238.49   19.00
  -2  19   6  288.10   15.71
   2  19  -6  260.46   19.65
  -2  19  -7  123.53   14.86
   2  19  -7  121.83   14.44
  -2  19   7  145.59   11.45
  -2  19  -8    0.89   11.18
  -2  19   8   11.50    8.18
   2  19  -8   12.55   11.99
  -2  19   9   56.24    9.17
   2  19  -9   42.46   12.24
  -2  19  -9   41.99   13.06
  -2  19 -10  315.16   21.39
   2  19 -10  353.87   23.08
  -2  19  10  337.94   18.35
  -2  19  11   83.77    9.94
  -2  19 -11   85.04   14.43
   2  19 -12  286.39   22.05
  -2  19 -12  341.05   22.17
  -2  19  12  307.32   17.78
  -2  19  13   22.22    8.50
   2  19 -13   11.85   12.83
  -2  19 -13   13.78   12.66
   2  19 -14   -0.36   14.18
  -2  19 -14   16.26   13.80
  -2  19  14   11.38    8.83
  -2  19 -15   19.20   13.01
  -2  19  15   19.71    9.11
   2  19 -15   10.87   12.96
  -2  19  16   38.73    9.57
  -2  19 -16   63.53   15.25
   2  19 -16   51.15   16.22
  -2  19 -17   80.92   16.61
  -2  19  17  100.27   11.24
   2  19 -17  101.11   16.01
   2  19 -18   68.24   16.92
  -2  19  18   66.09   10.52
  -2  19 -18   59.55   14.48
  -2  19  19    4.03    9.73
   2  19 -19    0.20   14.01
  -2  19 -19   14.31   14.97
  -2  19  20   -3.36    9.17
   2 -19 -20    7.87   20.81
  -2  19 -20   -4.25   13.38
   2  19 -20    7.74   14.92
  -2  19 -21   14.07   15.49
   2  19 -21   -6.07   15.34
   2 -19 -21   -7.48   22.58
  -2  19  21   -3.23    9.64
   2  19 -22   10.90   14.16
   2 -19 -22   -3.52   22.28
  -2  19 -22   31.56   13.51
   2  19 -23  109.85   12.10
  -2  19 -23  103.57   16.79
   2  19 -23   98.01   17.31
   2 -19 -24   -5.86   22.23
   2  19 -24    3.17   10.55
   2  19 -25    3.78   10.14
   2 -19 -25    1.65   21.88
   2  19 -26   -4.98   10.33
   2 -19 -26    4.06   22.10
   2 -19 -27   -6.63   22.48
   2  19 -27   13.60   10.09
   2 -19 -28   -5.17   20.75
   2  19 -28   14.69    9.85
   2  19 -29   34.98    9.75
   2 -19 -29    4.19   20.49
   2 -19 -30   -8.70   20.22
   2  19 -30   93.65   10.48
   2 -19 -31  -11.71   18.84
   2  19 -31   16.29    8.53
   2 -19 -32    5.85   17.59
   2 -19 -33    4.80   15.72
   2 -19 -34  -11.97   14.43
  -2  20   0   33.76    8.31
  -2  20   1  434.71   23.22
  -2  20  -1  515.41   23.56
  -2  20   2  641.59   30.03
  -2  20   3  356.35   18.77
  -2  20   4    5.23    7.57
   2  20  -5  161.35   15.92
  -2  20   5  173.04   12.14
  -2  20   6  523.53   23.22
  -2  20  -6  497.15   26.79
   2  20  -7   18.89   11.97
  -2  20   7    9.46    7.85
  -2  20  -7    9.64   11.83
  -2  20  -8  671.34   36.18
  -2  20   8  752.46   33.43
   2  20  -8  687.03   36.84
   2  20  -9  128.47   16.43
  -2  20  -9  120.29   16.00
  -2  20   9  151.96   11.82
  -2  20  10   38.52    8.74
   2  20 -10   26.46   13.20
  -2  20 -10   23.38   13.00
   2  20 -11  261.64   20.40
  -2  20 -11  259.03   19.95
  -2  20  11  227.87   15.11
  -2  20 -12   96.08   14.22
  -2  20  12   94.65   10.47
   2  20 -12   69.77   15.00
  -2  20  13   64.50    9.76
  -2  20 -13   79.25   15.19
   2  20 -13   71.46   15.77
   2  20 -14  114.85   15.94
  -2  20  14  122.17   11.51
  -2  20 -14  119.94   15.80
   2  20 -15   54.28   15.98
  -2  20  15   40.10    9.44
  -2  20 -15   69.48   15.72
  -2  20 -16   11.91   13.80
  -2  20  16    4.10    8.56
   2  20 -16   13.41   14.15
  -2  20  17  132.99   11.77
   2  20 -17  143.72   18.09
  -2  20 -17   95.50   17.22
  -2  20  18   19.82    9.05
   2  20 -18   18.95   15.60
  -2  20 -18    3.74   14.94
   2  20 -19   42.41   14.47
  -2  20  19   42.05   10.04
  -2  20 -19   14.73   14.80
  -2  20 -20  109.33   16.33
   2  20 -20  109.74   18.47
  -2  20 -21   15.09   15.16
   2  20 -21   -0.42   14.39
   2 -20 -24    4.10   21.60
   2 -20 -25    9.26   21.20
   2 -20 -26   -2.10   21.14
   2 -20 -27   -9.50   20.69
   2 -20 -28   -3.42   20.21
   2 -20 -29   -2.05   18.82
   2 -20 -30    7.81   18.02
  -2  21   0  143.74   11.46
  -2  21   1   -1.87    7.46
  -2  21   2   27.67    8.26
  -2  21   3    9.01    8.11
  -2  21   4   18.73    7.83
  -2  21  -5   -1.14   12.90
  -2  21   5   -0.69    7.73
  -2  21  -6  328.01   23.01
   2  21  -6  348.09   24.19
  -2  21   6  389.03   19.55
  -2  21  -7   98.59   15.47
   2  21  -7  110.59   15.17
  -2  21   7  120.88   10.65
  -2  21   8   60.86    9.23
  -2  21  -8   56.47   13.37
   2  21  -8   69.13   14.82
   2  21  -9  104.96   16.33
  -2  21  -9   88.41   15.07
  -2  21   9   78.05    9.87
  -2  21  10  118.08   11.23
   2  21 -10  123.55   15.65
  -2  21 -10  134.38   16.31
  -2  21  11   77.99    9.82
   2  21 -11   55.02   15.21
  -2  21 -11   70.25   14.37
  -2  21  12  100.57   10.74
   2  21 -12   89.80   16.34
  -2  21 -12  105.40   15.91
   2  21 -13   38.38   14.14
  -2  21  13   37.97    9.23
  -2  21 -13   46.32   14.51
   2  21 -14   -0.20   15.47
  -2  21 -14   -4.38   13.89
   2  21 -15    4.07   13.68
  -2  21 -15    4.67   13.02
  -2  21 -16   39.10   15.76
   2  21 -16   45.25   16.64
   2  21 -17   12.83   15.22
  -2  21 -17   13.60   13.52
   2  21 -18   21.17   14.98
  -2  21 -18   21.22   14.89
  -2  21 -19   24.23   13.54
   2  21 -19   22.83   15.71
   2  21 -20    2.98   14.52
  -2  21 -20   -1.03   15.85
  -2  22  -5  248.84   19.18
  -2  22  -6    8.35   12.74
   2  22  -6   10.03   12.67
  -2  22  -7   11.54   13.08
   2  22  -7   -5.70   13.80
  -2  22  -8  203.61   18.19
   2  22  -8  213.10   19.86
  -2  22  -9   12.72   14.57
   2  22  -9    8.13   14.09
   2  22 -10   33.16   13.30
  -2  22 -10   28.04   14.24
   2  22 -11    4.88   14.11
  -2  22 -11   11.24   12.34
  -2  22 -12   11.51   14.37
   2  22 -12   12.24   15.31
   2  22 -13    6.30   12.98
  -2  22 -13   27.37   13.00
   2  22 -14   83.57   16.67
  -2  22 -14   86.82   16.92
   2  22 -15  348.31   25.58
  -2  22 -15  298.86   23.21
   2  22 -16   -4.01   13.65
  -2  22 -16   -6.04   15.21
   2  22 -17   90.23   17.16
  -2  22 -17   86.84   15.84
   2  22 -18   51.72   16.08
  -2  22 -18   49.68   16.05
  -2  23  -4   11.92   13.66
  -2  23  -5   -2.47   13.62
  -2  23  -6   15.17   12.97
   2  23  -6    6.89   14.48
  -2  23  -7   26.35   13.51
   2  23  -7   24.54   14.99
  -2  23  -8   29.25   14.15
   2  23  -8   40.97   15.75
   2  23  -9  116.98   17.30
  -2  23  -9  128.60   17.14
  -2  23 -10    0.55   12.37
   2  23 -10    9.97   12.78
  -2  23 -11   72.53   15.54
   2  23 -11   86.13   17.46
  -2  23 -12   27.34   15.23
   2  23 -12   30.17   15.94
   2  23 -13   30.41   14.49
  -2  23 -13   21.60   12.79
   2  23 -14    0.83   13.20
  -2  23 -14    1.19   14.57
  -2  23 -15   14.86   15.15
   2  23 -15   40.66   16.40
   2  23 -16   26.24   15.37
  -2  23 -16   16.09   14.26
  -2  24  -3  362.75   24.48
  -2  24  -4   14.83   13.31
  -2  24  -5  117.32   16.19
  -2  24  -6  204.85   19.44
   2  24  -7   80.40   15.71
  -2  24  -7   54.61   15.68
   2  24  -8    2.13   12.71
  -2  24  -8   12.06   13.14
   2  24  -9   31.50   13.54
  -2  24  -9   24.26   12.53
  -2  24 -10   28.85   12.77
   2  24 -10   15.00   14.90
  -2  24 -11    6.97   14.85
   2  24 -11    2.01   15.46
  -2  24 -12   20.21   13.78
   2  24 -12   22.16   15.08
  -2  24 -13    9.06   12.13
   2  24 -13    5.80   14.30
   2  24 -14    1.47   14.16
  -2  24 -14   -9.76   14.52
  -2  25  -2   12.59   13.70
  -2  25  -3   81.07   14.58
  -2  25  -4    4.37   12.70
  -2  25  -5   31.94   12.66
  -2  25  -6   16.79   13.12
   2  25  -7   12.44   14.77
  -2  25  -7   -5.28   12.65
   2  25  -8    1.38   14.71
  -2  25  -8    6.02   13.82
   2  25  -9   32.27   15.08
  -2  25  -9   42.61   14.91
  -2  25 -10   13.54   14.48
   2  25 -10   -3.43   14.34
  -2  26  -1    4.09   14.16
  -2  26  -2   -3.92   12.49
  -2  26  -3  117.51   15.54
  -2  26  -4    8.89   11.39
  -2  26  -5   31.67   12.36
  -2  26  -6   29.72   13.96
  -3   0   0    0.47    1.55
  -3   0   0    0.72    1.94
  -3   0  -1    1.17    1.98
   3   0  -1    1.01    1.35
  -3   0  -1    1.42    1.60
   3   0  -2 8195.96  339.68
  -3   0  -2 8290.17  339.65
  -3   0  -3    1.63    1.84
  -3   0  -4    4.70    2.46
  -3   0  -5    0.45    2.97
  -3   0  -6 4942.57  204.16
  -3   0  -7   -0.75    4.05
  -3   0  -8 2331.47   97.11
  -3   0  -9   -0.28    5.13
  -3   0 -10  393.25   18.40
  -3   0 -11   -1.10    6.04
  -3   0 -12    7.03    6.14
   3   0 -12    8.48    6.62
   3   0 -13    3.02    7.44
  -3   0 -13   -0.39    6.55
  -3   0 -14   20.47    7.02
   3   0 -14   13.56    7.72
  -3   0 -15    2.18    7.10
   3   0 -15    1.40    7.83
  -3   0 -16  196.34   12.39
   3   0 -16  176.09   12.86
  -3   0 -17    2.28    7.74
   3   0 -17    3.08    8.86
  -3   0 -18   11.82    8.40
   3   0 -18    6.06    8.72
   3   0 -19    2.78    9.15
  -3   0 -19    1.84    8.43
  -3   0 -20   12.17    8.64
   3   0 -20   16.78    9.70
   3   0 -21   -1.38    9.47
  -3   0 -21    0.64    9.13
   3   0 -22   26.55   10.51
  -3   0 -22   28.17   10.02
  -3   0 -23   -2.34    9.96
   3   0 -23   -3.30   10.53
   3   0 -24  339.75   21.56
  -3   0 -24  347.40   19.05
  -3   0 -24  295.54   20.41
  -3   0 -25    7.56   10.94
   3   0 -25    5.50   11.56
  -3   0 -25   -2.23   10.63
  -3   0 -26  480.13   26.59
   3   0 -26  463.22   26.79
  -3   0 -26  449.95   25.54
  -3   0 -27    5.23   12.17
   3   0 -27   -0.50   13.27
  -3   0 -27    0.16   11.08
   3   0 -28  703.74   36.85
  -3   0 -28  698.78   34.30
  -3   0 -28  686.45   35.93
  -3   0 -29    2.58   12.78
  -3   0 -29    6.28   13.92
   3   0 -29    2.74   13.60
   3   0 -30   91.83   16.57
  -3   0 -30  120.61   15.94
  -3   0 -30  105.78   15.05
  -3   0 -31    2.15   13.86
  -3   0 -31   -3.55   14.20
   3   0 -31    4.12   12.76
  -3   0 -32   33.62   13.91
  -3   0 -32   28.48   15.62
   3   0 -32   30.26   15.78
   3   0 -33   -5.16   14.59
  -3   0 -33   -2.52   12.63
  -3   0 -33    4.73   14.62
  -3   0 -34   12.27   14.58
  -3   0 -35    2.62   16.45
  -3   0 -36  167.32   18.70
  -3   0 -37   -2.22   12.71
  -3   0 -38   -6.84   12.96
  -3   0 -39   -0.58   11.89
  -3   0 -40   23.99   13.19
  -3   0 -41   -2.72   11.70
   3   0 -45   -6.44   11.61
  -3   1   0    0.89    2.47
  -3  -1   0    1.31    2.21
  -3   1   0    0.38    1.25
  -3  -1   0    0.50    1.39
   3  -1  -1 1505.91   55.85
   3   1  -1 1389.70   55.80
  -3  -1  -1 1334.34   55.88
  -3   1  -1 1463.25   56.01
  -3   1  -2  271.26   12.18
  -3   1  -2  256.72   12.57
  -3   1  -3  548.10   24.82
  -3  -1  -3  586.84   24.64
  -3   1  -3  614.14   24.60
  -3   1  -4    7.37    2.56
  -3  -1  -4    6.90    2.61
  -3  -1  -5   81.65    5.12
  -3   1  -5   73.43    4.73
  -3  -1  -6    5.21    4.12
  -3   1  -6    5.40    3.60
  -3   1  -7    7.16    4.14
  -3  -1  -7    7.84    4.31
  -3  -1  -8  801.92   34.04
  -3   1  -8  783.84   33.94
  -3  -1  -9    7.25    5.11
  -3   1  -9    9.03    4.98
  -3   1 -10  259.82   13.08
  -3  -1 -10  268.47   13.39
  -3   1 -11   72.49    7.10
  -3  -1 -11   79.82    7.37
  -3  -1 -12  247.04   12.90
   3  -1 -12  249.01   13.48
  -3   1 -12  234.17   12.88
   3   1 -12  231.69   13.11
  -3  -1 -13   55.57    7.59
   3  -1 -13   50.63    8.17
   3   1 -13   48.86    7.68
  -3   1 -13   50.44    7.30
   3  -1 -14 2360.41  104.46
   3   1 -14 2405.58  104.41
  -3  -1 -14 2539.69  104.30
  -3   1 -14 2592.12  104.33
   3  -1 -15  453.55   22.12
  -3  -1 -15  404.74   21.64
   3   1 -15  447.62   22.10
  -3   1 -15  481.19   22.06
  -3  -1 -16  338.44   17.99
  -3   1 -16  339.50   18.22
   3   1 -16  380.81   18.72
   3  -1 -16  325.77   18.54
  -3   1 -17  245.73   15.26
   3   1 -17  266.28   16.14
  -3  -1 -17  265.92   15.33
   3  -1 -17  282.12   15.95
  -3  -1 -18 2266.80   98.96
   3  -1 -18 2323.09   99.32
   3   1 -18 2402.25   99.52
  -3   1 -18 2329.91   98.99
   3   1 -19   96.49   11.11
  -3  -1 -19   94.84   10.49
   3  -1 -19  116.66   11.34
  -3   1 -19   91.88   10.54
   3  -1 -20  154.60   13.45
  -3  -1 -20  165.90   12.96
  -3   1 -20  169.41   13.07
   3   1 -20  145.32   12.97
  -3   1 -21  132.21   12.30
   3   1 -21  126.57   12.47
   3  -1 -21  119.61   13.11
  -3  -1 -21  123.17   11.79
  -3   1 -22   20.19   10.12
   3   1 -22   28.36   10.98
  -3  -1 -22   24.71    9.77
   3  -1 -22   31.56   10.41
  -3  -1 -23    6.41   10.07
  -3   1 -23   11.68    9.93
   3   1 -23    6.85   10.53
   3  -1 -23   12.11   10.59
  -3   1 -24  553.25   26.93
   3   1 -24  555.44   28.37
  -3  -1 -24  548.92   27.78
   3  -1 -24  504.60   28.41
  -3   1 -24  554.11   28.07
  -3  -1 -24  478.89   26.13
   3  -1 -24  495.35   26.05
  -3   1 -25  280.88   18.58
   3  -1 -25  274.60   19.19
  -3  -1 -25  239.86   18.20
   3   1 -25  278.15   19.08
   3  -1 -25  257.08   16.98
  -3   1 -25  260.60   17.90
  -3  -1 -25  275.34   17.48
   3  -1 -26  260.15   17.15
  -3   1 -26  219.40   17.95
  -3   1 -26  235.72   16.99
   3  -1 -26  262.38   19.10
   3   1 -26  211.63   19.10
  -3  -1 -26  207.71   17.82
  -3  -1 -26  241.46   17.34
   3  -1 -27   65.26   14.13
  -3   1 -27   93.46   12.50
  -3   1 -27   64.67   13.75
   3  -1 -27   69.97   11.38
   3   1 -27   71.94   13.87
  -3  -1 -27   67.28   12.88
  -3  -1 -27   91.34   14.17
   3  -1 -28    8.90   13.27
  -3  -1 -28    8.06   12.41
  -3  -1 -28    4.55   13.11
   3   1 -28    4.75   13.97
  -3   1 -28    6.13   13.31
  -3   1 -28    5.77   11.36
   3   1 -29    7.00   13.72
  -3  -1 -29    8.50   11.20
  -3   1 -29    5.85   12.88
  -3   1 -29    3.28   12.31
   3  -1 -29    7.69   14.02
  -3  -1 -29    7.22   12.11
  -3  -1 -30    4.16   13.20
   3  -1 -30    7.73   12.60
  -3   1 -30   12.89   13.05
   3   1 -30    0.38   12.77
  -3  -1 -30   12.45   14.33
  -3   1 -30    8.94   14.00
  -3  -1 -31    2.27   14.30
  -3  -1 -31    4.63   12.57
  -3   1 -31   -0.74   12.26
   3  -1 -31    1.61   15.08
  -3   1 -31   -3.39   14.05
   3   1 -31    1.77   14.96
  -3   1 -32  165.59   17.54
  -3  -1 -32  174.90   18.36
   3  -1 -32  171.36   18.85
  -3  -1 -32  175.17   17.22
   3   1 -32  188.67   20.03
  -3   1 -32  206.60   19.06
   3  -1 -33   13.31   15.02
  -3  -1 -33   10.77   15.55
  -3   1 -33    3.10   13.61
  -3   1 -33   -0.14   13.12
  -3  -1 -33    3.86   13.95
   3   1 -33   -5.83   15.16
  -3  -1 -34  338.53   23.78
  -3   1 -34  357.77   24.28
   3   1 -35   17.77   13.36
  -3  -1 -35   20.80   14.24
  -3   1 -35   28.45   15.72
   3   1 -36  168.24   17.01
  -3   1 -36  182.06   17.51
  -3  -1 -36  180.54   19.22
  -3   1 -37   11.65   13.17
   3   1 -37   21.62   13.14
  -3  -1 -37   24.22   15.25
  -3   1 -38   14.08   12.61
   3   1 -38    7.64   14.45
  -3  -1 -38    9.89   14.36
  -3  -1 -39    5.57   13.79
   3   1 -39    3.51   14.16
  -3   1 -39   -1.99   12.35
  -3  -1 -40   36.75   13.79
   3   1 -40   46.00   12.01
  -3   1 -40   54.61   13.25
  -3  -1 -41   -4.24   11.29
  -3   1 -41    3.49   11.64
  -3   1 -42    5.87   10.75
  -3   2   0    1.45    3.29
  -3  -2   0    0.32    2.68
   3   2   1 1927.04   78.71
  -3  -2  -1 1870.67   78.68
  -3   2  -1 1904.25   78.79
   3   2  -2   14.71    2.68
   3   2   2   26.15    2.99
  -3   2  -2   29.36    3.75
   3  -2  -2   16.87    2.89
  -3   2  -3 1542.67   64.70
   3   2   3 1488.05   64.59
  -3   2  -3 1627.79   64.54
  -3  -2  -4   24.19    3.49
  -3   2  -4   23.56    3.08
  -3   2  -4   21.09    4.38
  -3  -2  -5   79.70    5.45
  -3   2  -5   86.84    5.30
  -3  -2  -6 1102.60   46.24
  -3   2  -6 1095.82   46.14
  -3  -2  -7 1408.44   60.08
  -3   2  -7 1455.05   60.03
  -3   2  -8   16.90    4.73
  -3  -2  -8   17.66    5.37
  -3  -2  -9   61.84    6.48
  -3   2  -9   56.26    5.93
  -3  -2 -10  161.33    9.45
  -3   2 -10  151.88    9.19
  -3  -2 -11  270.80   14.55
  -3   2 -11  301.57   14.36
   3   2 -12  104.20    9.02
  -3   2 -12  114.19    8.74
  -3  -2 -12  120.33    8.75
   3  -2 -12  106.18    9.20
  -3  -2 -13    3.20    7.04
  -3   2 -13    5.01    6.23
   3   2 -13    3.09    6.93
   3  -2 -13    2.97    7.27
   3  -2 -14  170.33   12.12
   3   2 -14  196.29   11.94
  -3  -2 -14  192.97   11.82
  -3   2 -14  166.62   11.08
  -3   2 -15    2.12    7.17
   3   2 -15    3.01    7.46
  -3  -2 -15    5.42    7.45
   3  -2 -15    1.05    7.95
   3  -2 -16  268.73   15.13
  -3   2 -16  264.03   14.81
  -3  -2 -16  254.12   14.57
  -3  -2 -17  595.31   27.39
   3   2 -17  599.33   27.85
  -3   2 -17  507.50   27.13
   3  -2 -17  586.29   27.67
   3   2 -18    7.19    8.94
  -3   2 -18    3.36    8.48
  -3  -2 -18    3.08    8.12
   3  -2 -18    1.81    8.72
   3   2 -19   58.54   10.64
  -3   2 -19   67.24   10.20
   3  -2 -19   68.73   10.55
  -3  -2 -19   70.81   10.04
  -3  -2 -20    2.74    8.60
   3  -2 -20    5.76    8.98
   3   2 -20    2.52    9.27
  -3   2 -20    4.77    8.56
   3   2 -21   83.92   11.62
  -3  -2 -21   93.29   11.07
  -3   2 -21   76.48   11.06
   3  -2 -21  100.79   12.18
   3   2 -22   28.40   10.85
  -3  -2 -22   22.10    9.89
   3  -2 -22   30.85   10.79
  -3   2 -22   29.17    9.95
  -3   2 -23   16.49   10.02
   3   2 -23   15.34   10.53
   3  -2 -23   16.80   10.71
  -3  -2 -23   14.76   10.05
  -3   2 -24   20.66   11.26
  -3   2 -24   20.30   10.68
   3   2 -24   22.26    9.28
   3  -2 -24   22.79   12.01
  -3  -2 -24   21.23    9.97
   3   2 -24   18.96   11.64
  -3  -2 -24   24.44   10.99
   3  -2 -24   20.11   10.17
  -3   2 -25  112.55   11.83
  -3  -2 -25  103.14   14.06
  -3   2 -25  108.21   13.57
  -3  -2 -25  118.68   12.91
   3   2 -25  118.69   13.06
   3  -2 -25  107.53   14.56
   3  -2 -25  104.89   12.19
   3   2 -25  116.56   14.24
  -3   2 -26  268.59   19.79
  -3   2 -26  306.13   19.17
   3  -2 -26  337.66   20.93
  -3  -2 -26  267.48   19.88
   3  -2 -26  279.11   18.53
   3   2 -26  285.13   19.56
   3   2 -26  297.06   20.61
  -3  -2 -26  293.87   19.17
  -3  -2 -27  387.39   24.12
  -3  -2 -27  406.07   23.70
   3  -2 -27  398.86   25.05
   3  -2 -27  384.49   22.74
  -3   2 -27  411.87   23.73
   3   2 -27  394.72   25.25
   3   2 -27  405.56   23.28
  -3   2 -27  381.66   24.08
   3  -2 -28   38.18   14.14
  -3  -2 -28   19.54   12.25
  -3   2 -28   21.87   11.04
  -3   2 -28   31.86   13.10
   3   2 -28   35.14   14.03
   3   2 -28   29.72   12.21
  -3  -2 -28   26.79   13.76
   3  -2 -28   18.14   11.78
  -3   2 -29   59.15   15.09
   3  -2 -29   53.02   14.06
   3  -2 -29   58.90   13.99
  -3  -2 -29   46.28   14.03
   3   2 -29   31.70   13.48
  -3  -2 -29   49.19   13.97
  -3   2 -29   43.20   13.29
   3   2 -29   53.73   11.75
  -3  -2 -30   32.58   11.86
   3  -2 -30   30.82   14.17
   3   2 -30   32.67   11.76
  -3   2 -30   34.23   12.36
   3  -2 -30   31.79   11.53
  -3  -2 -30   34.03   12.78
   3   2 -30   24.81   15.11
  -3   2 -30   21.43   12.81
   3   2 -31   13.53   13.44
  -3   2 -31   12.45   13.09
  -3  -2 -31    0.74   13.55
  -3   2 -31   16.38   15.53
   3  -2 -31   11.04   14.84
   3   2 -31   15.45   15.68
  -3  -2 -31    8.61   14.43
   3  -2 -31   12.26   14.13
   3  -2 -32   22.88   14.82
   3  -2 -32   26.58   15.25
   3   2 -32   31.83   14.94
  -3  -2 -32   32.36   12.94
  -3   2 -32   30.00   13.34
   3   2 -32   38.46   15.28
  -3   2 -32   43.49   14.38
  -3  -2 -32   32.72   14.62
   3  -2 -33   61.68   15.47
  -3   2 -33   58.85   15.50
   3   2 -33   42.38   15.95
   3   2 -33   57.60   15.29
  -3  -2 -33   53.77   14.97
  -3   2 -33   50.49   15.92
   3  -2 -33   46.03   13.61
  -3  -2 -33   50.02   14.64
  -3   2 -34    5.36   16.11
   3  -2 -34   -3.15   12.62
   3   2 -34    2.48   15.71
  -3  -2 -34   -0.55   15.10
  -3  -2 -35    5.56   14.83
   3   2 -35    7.39   16.01
  -3   2 -35   11.68   14.45
   3  -2 -35   14.76   14.61
   3   2 -36   22.52   15.86
   3  -2 -36    5.55   14.43
[truncated: 6,524,667 more chars]
